# Supplementary material for: Persistent and Dose-Dependent Neural and Metabolic Gene Expression Changes Induced by Transient Citalopram Exposure in Zebrafish Embryos
Source: Int J Mol Sci. 2025 Nov 22;26(23):11288. doi: 10.3390/ijms262311288 (PMC12692716; doi:10.3390/ijms262311288)
Supplement: Supplementary file 1 [file ijms-26-11288-s001.zip › Supplemental Excel File.xlsx]

## Sheet: DESeq_Control_vs_0.03
	sampleA	sampleB	baseMeanA	baseMeanB	baseMean	log2FoldChange	lfcSE	stat	pvalue	padj
ENSDART00000162546.3	0.03	Control	8313.17	0	4156.59	29.8212	3.0262	9.85436	6.56307e-23	1.35426e-18
ENSDART00000193259.1	0.03	Control	7795.75	0	3897.88	29.7419	3.0262	9.82813	8.51895e-23	1.35426e-18
ENSDART00000164283.2	0.03	Control	2430.64	0	1215.32	28.1399	3.02622	9.2987	1.42168e-20	1.5067e-16
ENSDART00000184426.1	0.03	Control	2042.27	0	1021.14	27.9017	3.02622	9.21999	2.97133e-20	2.36176e-16
ENSDART00000192881.1	0.03	Control	1507.37	0	753.686	27.4787	3.02623	9.08017	1.08403e-19	6.89313e-16
ENSDART00000182781.1	0.03	Control	1072.3	0	536.148	27.0174	3.02625	8.92768	4.35021e-19	2.30517e-15
ENSDART00000131536.2	0.03	Control	959.154	0	479.577	26.8643	3.02626	8.87706	6.86479e-19	2.81236e-15
ENSDART00000181420.1	0.03	Control	1256.17	0	628.086	26.8295	3.02624	8.86562	7.60828e-19	2.81236e-15
ENSDART00000187813.1	0.03	Control	1313.21	0	656.607	26.8142	3.02624	8.86056	7.96102e-19	2.81236e-15
ENSDART00000026107.9	0.03	Control	821.178	0	410.589	26.6502	3.02627	8.80628	1.29363e-18	4.11298e-15
ENSDART00000188878.1	0.03	Control	783.272	0	391.636	26.5559	3.02627	8.77513	1.70707e-18	4.93404e-15
ENSDART00000181520.1	0.03	Control	693.168	0	346.584	26.4203	3.02628	8.73028	2.54046e-18	6.65957e-15
ENSDART00000061378.3	0.03	Control	681.111	0	340.556	26.3966	3.02629	8.72243	2.72298e-18	6.65957e-15
ENSDART00000179903.1	0.03	Control	596.407	0	298.203	26.2145	3.0263	8.66222	4.62677e-18	1.05074e-14
ENSDART00000191699.1	0.03	Control	862.543	0	431.272	26.1033	3.02627	8.62557	6.37731e-18	1.23087e-14
ENSDART00000190354.1	0.03	Control	544.329	0	272.165	26.0878	3.02631	8.62034	6.67566e-18	1.23087e-14
ENSDART00000191185.1	0.03	Control	696.508	0	348.254	26.0801	3.02628	8.61787	6.82114e-18	1.23087e-14
ENSDART00000190737.1	0.03	Control	533.394	0	266.697	26.0484	3.02631	8.60731	7.47951e-18	1.23087e-14
ENSDART00000170713.2	0.03	Control	524.874	0	262.437	26.038	3.02632	8.60386	7.70775e-18	1.23087e-14
ENSDART00000166046.2	0.03	Control	523.154	0	261.577	26.0364	3.02632	8.60334	7.74279e-18	1.23087e-14
ENSDART00000180314.1	0.03	Control	494.294	0	247.147	25.9584	3.02632	8.57753	9.69343e-18	1.46759e-14
ENSDART00000161174.3	0.03	Control	480.794	0	240.397	25.9213	3.02633	8.56527	1.07824e-17	1.55825e-14
ENSDART00000125022.4	0.03	Control	452.105	0	226.053	25.8368	3.02634	8.53733	1.37358e-17	1.8476e-14
ENSDART00000187228.1	0.03	Control	449.918	0	224.959	25.8315	3.02634	8.53557	1.39468e-17	1.8476e-14
ENSDART00000161781.2	0.03	Control	437.706	0	218.853	25.7923	3.02634	8.52259	1.5602e-17	1.98421e-14
ENSDART00000129511.3	0.03	Control	420.72	0	210.36	25.7321	3.02635	8.50269	1.85246e-17	2.26528e-14
ENSDART00000144100.3	0.03	Control	432.124	0	216.062	25.6635	3.02634	8.48005	2.25098e-17	2.65065e-14
ENSDART00000191133.1	0.03	Control	530.482	0	265.241	25.5369	3.02631	8.43827	3.22067e-17	3.65707e-14
ENSDART00000102903.6	0.03	Control	348.664	0	174.332	25.4843	3.02638	8.42071	3.74216e-17	4.1027e-14
ENSDART00000185073.1	0.03	Control	315.738	0	157.869	25.3425	3.0264	8.37382	5.57804e-17	5.91161e-14
ENSDART00000159101.2	0.03	Control	298.354	0	149.177	25.2635	3.02641	8.34767	6.96248e-17	7.0272e-14
ENSDART00000155126.3	0.03	Control	295.867	0	147.933	25.2579	3.02641	8.34581	7.07274e-17	7.0272e-14
ENSDART00000169199.2	0.03	Control	289.95	0	144.975	25.2286	3.02642	8.33612	7.67688e-17	7.39633e-14
ENSDART00000142029.2	0.03	Control	272.004	0	136.002	25.1418	3.02643	8.30739	9.78324e-17	9.14848e-14
ENSDART00000018945.9	0.03	Control	328.07	0	164.035	25.1146	3.02639	8.29853	1.05411e-16	9.57554e-14
ENSDART00000135829.3	0.03	Control	241.985	0	120.993	24.9838	3.02646	8.25512	1.51756e-16	1.34026e-13
ENSDART00000187462.1	0.03	Control	229.934	0	114.967	24.9132	3.02648	8.23173	1.84525e-16	1.58562e-13
ENSDART00000177482.2	0.03	Control	219.793	0	109.896	24.8637	3.02649	8.21537	2.1151e-16	1.76967e-13
ENSDART00000168305.2	0.03	Control	214.029	0	107.015	24.8184	3.0265	8.20038	2.39634e-16	1.95357e-13
ENSDART00000181969.1	0.03	Control	215.044	0	107.522	24.7977	3.0265	8.19353	2.53673e-16	2.01632e-13
ENSDART00000169495.2	0.03	Control	206.789	0	103.394	24.7623	3.02651	8.18179	2.79662e-16	2.16868e-13
ENSDART00000152120.2	0.03	Control	199.813	0	99.9065	24.7168	3.02652	8.16674	3.16823e-16	2.39835e-13
ENSDART00000133325.3	0.03	Control	196.138	0	98.0689	24.6969	3.02653	8.16016	3.34591e-16	2.47395e-13
ENSDART00000138626.2	0.03	Control	194.846	0	97.4232	24.6836	3.02653	8.15573	3.47066e-16	2.50787e-13
ENSDART00000188977.1	0.03	Control	193.215	0	96.6075	24.6723	3.02653	8.152	3.57948e-16	2.52903e-13
ENSDART00000140341.2	0.03	Control	190.12	0	95.0601	24.6511	3.02654	8.145	3.79288e-16	2.62154e-13
ENSDART00000181301.1	0.03	Control	207.139	0	103.569	24.5825	3.02651	8.12241	4.57025e-16	3.09163e-13
ENSDART00000187899.1	0.03	Control	176.132	0	88.0659	24.5498	3.02657	8.11145	5.00179e-16	3.30302e-13
ENSDART00000163622.2	0.03	Control	175.406	0	87.7031	24.5434	3.02657	8.10932	5.09052e-16	3.30302e-13
ENSDART00000163921.2	0.03	Control	173.299	0	86.6494	24.5117	3.02657	8.09885	5.54821e-16	3.46224e-13
ENSDART00000098004.5	0.03	Control	173.535	0	86.7677	24.5114	3.02657	8.09873	5.5537e-16	3.46224e-13
ENSDART00000185570.1	0.03	Control	169.683	0	84.8415	24.4983	3.02658	8.09437	5.75593e-16	3.51931e-13
ENSDART00000184180.1	0.03	Control	191.054	0	95.527	24.482	3.02654	8.08911	6.01043e-16	3.54204e-13
ENSDART00000177571.2	0.03	Control	167.669	0	83.8345	24.482	3.02659	8.08899	6.01592e-16	3.54204e-13
ENSDART00000188382.1	0.03	Control	160.504	0	80.2519	24.4204	3.0266	8.06858	7.11197e-16	4.03361e-13
ENSDART00000180287.1	0.03	Control	159.536	0	79.7681	24.4124	3.02661	8.06594	7.26736e-16	4.03361e-13
ENSDART00000185302.1	0.03	Control	159.083	0	79.5415	24.412	3.02661	8.0658	7.27586e-16	4.03361e-13
ENSDART00000180985.1	0.03	Control	65.113	0	32.5565	8.427	1.04516	8.0629	7.45053e-16	4.03361e-13
ENSDART00000192876.1	0.03	Control	158.827	0	79.4134	24.4015	3.02661	8.06233	7.48516e-16	4.03361e-13
ENSDART00000182877.1	0.03	Control	154.268	0	77.1342	24.3631	3.02662	8.04959	8.30697e-16	4.40186e-13
ENSDART00000186831.1	0.03	Control	151.523	0	75.7614	24.3459	3.02663	8.0439	8.70262e-16	4.53592e-13
ENSDART00000181179.1	0.03	Control	147.838	0	73.9188	24.2971	3.02664	8.02776	9.92699e-16	5.09063e-13
ENSDART00000179854.1	0.03	Control	143.339	0	71.6697	24.2602	3.02665	8.01553	1.09664e-15	5.45231e-13
ENSDART00000191479.1	0.03	Control	185.377	0	92.6886	24.2591	3.02655	8.01543	1.09753e-15	5.45231e-13
ENSDART00000192540.1	0.03	Control	138.083	0	69.0413	24.181	3.02667	7.9893	1.35709e-15	6.63805e-13
ENSDART00000179723.1	0.03	Control	66.5293	0	33.2646	23.226	2.9125	7.97461	1.52867e-15	7.36404e-13
ENSDART00000164495.2	0.03	Control	129.781	0	64.8907	24.1295	3.0267	7.9722	1.55879e-15	7.39705e-13
ENSDART00000185060.1	0.03	Control	127.294	0	63.6471	24.1072	3.02671	7.96482	1.6547e-15	7.73672e-13
ENSDART00000100961.6	0.03	Control	124.447	0	62.2233	24.0729	3.02672	7.95346	1.81379e-15	8.30779e-13
ENSDART00000193886.1	0.03	Control	123.895	0	61.9474	24.0646	3.02672	7.95072	1.85435e-15	8.30779e-13
ENSDART00000012552.9	0.03	Control	123.413	0	61.7063	24.0595	3.02673	7.94901	1.88002e-15	8.30779e-13
ENSDART00000115015.4	0.03	Control	122.783	0	61.3914	24.0592	3.02673	7.94893	1.88137e-15	8.30779e-13
ENSDART00000158053.2	0.03	Control	122.18	0	61.0902	24.0518	3.02673	7.94646	1.9191e-15	8.35834e-13
ENSDART00000146037.2	0.03	Control	121.199	0	60.5994	24.0408	3.02674	7.94282	1.97636e-15	8.4914e-13
ENSDART00000105292.5	0.03	Control	64.0842	0	32.0421	23.1713	2.91845	7.93958	2.02869e-15	8.49844e-13
ENSDART00000130409.3	0.03	Control	120.313	0	60.1564	24.0305	3.02674	7.93941	2.03146e-15	8.49844e-13
ENSDART00000182144.1	0.03	Control	117.92	0	58.96	23.9959	3.02675	7.92795	2.22789e-15	9.19915e-13
ENSDART00000192100.1	0.03	Control	62.3653	0	31.1827	23.1332	2.92026	7.92163	2.34425e-15	9.43824e-13
ENSDART00000189623.1	0.03	Control	115.574	0	57.7868	23.9767	3.02676	7.92158	2.34516e-15	9.43824e-13
ENSDART00000188870.1	0.03	Control	114.579	0	57.2894	23.9651	3.02677	7.91773	2.41888e-15	9.46379e-13
ENSDART00000165904.2	0.03	Control	114.568	0	57.2838	23.9621	3.02677	7.91672	2.43863e-15	9.46379e-13
ENSDART00000129259.5	0.03	Control	114.867	0	57.4336	23.9617	3.02677	7.91661	2.44081e-15	9.46379e-13
ENSDART00000182310.1	0.03	Control	66.7684	0	33.3842	23.0454	2.91174	7.91465	2.47948e-15	9.49791e-13
ENSDART00000179733.1	0.03	Control	111.006	0	55.5032	23.9156	3.02679	7.90131	2.75992e-15	1.04463e-12
ENSDART00000164458.2	0.03	Control	116.584	0	58.2919	23.9101	3.02676	7.89959	2.79829e-15	1.04669e-12
ENSDART00000188346.1	0.03	Control	60.8452	0	30.4226	23.1017	2.92558	7.89646	2.86938e-15	1.0608e-12
ENSDART00000193561.1	0.03	Control	60.0946	0	30.0473	23.088	2.92732	7.88706	3.09399e-15	1.13069e-12
ENSDART00000181889.1	0.03	Control	107.032	0	53.516	23.8573	3.02681	7.88199	3.22215e-15	1.15265e-12
ENSDART00000192045.1	0.03	Control	0	67.8973	33.9487	-22.5967	2.86694	-7.88182	3.22658e-15	1.15265e-12
ENSDART00000080005.6	0.03	Control	105.168	0	52.5838	23.8472	3.02682	7.87863	3.30998e-15	1.16931e-12
ENSDART00000128528.4	0.03	Control	59.0865	0	29.5433	23.0643	2.92918	7.87399	3.43517e-15	1.2002e-12
ENSDART00000160849.2	0.03	Control	100.933	0	50.4667	23.7919	3.02685	7.8603	3.83209e-15	1.3158e-12
ENSDART00000180452.1	0.03	Control	100.825	0	50.4127	23.7903	3.02685	7.85976	3.84881e-15	1.3158e-12
ENSDART00000128368.3	0.03	Control	109.168	0	54.5841	23.7761	3.0268	7.85519	3.99169e-15	1.34393e-12
ENSDART00000127640.3	0.03	Control	57.8416	0	28.9208	23.0322	2.93238	7.85444	4.01565e-15	1.34393e-12
ENSDART00000180651.1	0.03	Control	58.0674	0	29.0337	23.0267	2.93303	7.85082	4.13332e-15	1.35376e-12
ENSDART00000144524.3	0.03	Control	98.883	0	49.4415	23.7622	3.02686	7.85044	4.14577e-15	1.35376e-12
ENSDART00000187634.1	0.03	Control	98.5187	0	49.2594	23.7573	3.02686	7.84882	4.19975e-15	1.35376e-12
ENSDART00000035612.7	0.03	Control	98.3981	0	49.199	23.7559	3.02686	7.84835	4.21533e-15	1.35376e-12
ENSDART00000063874.7	0.03	Control	96.7374	0	48.3687	23.735	3.02688	7.84142	4.45473e-15	1.41634e-12
ENSDART00000188838.1	0.03	Control	95.2017	0	47.6009	23.7098	3.02689	7.83307	4.76099e-15	1.49872e-12
ENSDART00000193690.1	0.03	Control	95.0744	0	47.5372	23.7006	3.02689	7.83001	4.87824e-15	1.50515e-12
ENSDART00000102421.4	0.03	Control	97.7653	0	48.8827	23.7	3.02687	7.82989	4.88314e-15	1.50515e-12
ENSDART00000185595.1	0.03	Control	56.3979	0	28.1989	23.0013	2.93801	7.82885	4.92342e-15	1.50515e-12
ENSDART00000147318.2	0.03	Control	56.7444	0	28.3722	23.0051	2.94011	7.82456	5.09433e-15	1.54256e-12
ENSDART00000101191.5	0.03	Control	57.7746	0	28.8873	22.9106	2.93305	7.81118	5.66572e-15	1.69345e-12
ENSDART00000184418.1	0.03	Control	54.9697	0	27.4848	22.9652	2.94052	7.80991	5.72288e-15	1.69345e-12
ENSDART00000171817.2	0.03	Control	89.8465	0	44.9233	23.6345	3.02693	7.80809	5.80615e-15	1.69345e-12
ENSDART00000179803.1	0.03	Control	54.9226	0	27.4613	22.9564	2.94045	7.80709	5.85252e-15	1.69345e-12
ENSDART00000187280.1	0.03	Control	93.366	0	46.683	23.6309	3.0269	7.80695	5.85896e-15	1.69345e-12
ENSDART00000189769.1	0.03	Control	89.288	0	44.644	23.626	3.02693	7.80526	5.93775e-15	1.70076e-12
ENSDART00000167651.2	0.03	Control	54.7842	0	27.3921	22.9604	2.94229	7.80359	6.01698e-15	1.70807e-12
ENSDART00000192312.1	0.03	Control	55.3671	0	27.6835	22.9761	2.94737	7.79548	6.41644e-15	1.80535e-12
ENSDART00000161223.2	0.03	Control	83.5796	0	41.7898	23.5363	3.02698	7.77549	7.51562e-15	2.09607e-12
ENSDART00000188953.1	0.03	Control	82.0617	0	41.0308	23.5072	3.027	7.76585	8.10984e-15	2.22083e-12
ENSDART00000159281.2	0.03	Control	82.4487	0	41.2243	23.5046	3.02699	7.76501	8.16407e-15	2.22083e-12
ENSDART00000170814.2	0.03	Control	49.3098	0	24.6549	22.8172	2.93851	7.76488	8.17253e-15	2.22083e-12
ENSDART00000192469.1	0.03	Control	52.6048	0	26.3024	22.8943	2.95072	7.7589	8.56718e-15	2.29106e-12
ENSDART00000145417.2	0.03	Control	53.5708	0	26.7854	22.93	2.95537	7.75878	8.57507e-15	2.29106e-12
ENSDART00000187591.1	0.03	Control	52.0463	0	26.0231	22.8903	2.95096	7.7569	8.70322e-15	2.30592e-12
ENSDART00000181500.1	0.03	Control	79.6232	0	39.8116	23.4642	3.02702	7.75157	9.07646e-15	2.38493e-12
ENSDART00000188638.1	0.03	Control	51.6798	0	25.8399	22.8808	2.9539	7.74594	9.48785e-15	2.46053e-12
ENSDART00000134431.3	0.03	Control	52.0889	0	26.0445	22.8915	2.95545	7.74552	9.51895e-15	2.46053e-12
ENSDART00000122526.4	0.03	Control	50.9646	0	25.4823	22.8618	2.9564	7.733	1.0504e-14	2.69326e-12
ENSDART00000151048.2	0.03	Control	76.0904	0	38.0452	23.3995	3.02706	7.7301	1.07461e-14	2.70371e-12
ENSDART00000122576.3	0.03	Control	50.9021	0	25.451	22.8602	2.95746	7.72967	1.07822e-14	2.70371e-12
ENSDART00000184067.1	0.03	Control	51.4296	0	25.7148	22.8747	2.95941	7.72947	1.07999e-14	2.70371e-12
ENSDART00000182188.1	0.03	Control	74.2829	0	37.1414	23.3694	3.02708	7.7201	1.16238e-14	2.87975e-12
ENSDART00000103160.5	0.03	Control	86.4831	0	43.2415	23.3664	3.02696	7.71944	1.16842e-14	2.87975e-12
ENSDART00000186593.1	0.03	Control	0	59.5228	29.7614	-22.4111	2.91087	-7.69911	1.3702e-14	3.3329e-12
ENSDART00000180086.1	0.03	Control	70.7529	0	35.3765	23.3034	3.02713	7.6982	1.37996e-14	3.3329e-12
ENSDART00000191667.1	0.03	Control	70.5454	0	35.2727	23.3024	3.02713	7.69785	1.38373e-14	3.3329e-12
ENSDART00000188637.1	0.03	Control	69.452	0	34.726	23.2813	3.02714	7.69086	1.46151e-14	3.49377e-12
ENSDART00000177963.2	0.03	Control	69.1598	0	34.5799	23.2725	3.02715	7.68793	1.49534e-14	3.54796e-12
ENSDART00000182067.1	0.03	Control	69.1459	0	34.573	23.2689	3.02715	7.68675	1.50918e-14	3.55428e-12
ENSDART00000184183.1	0.03	Control	68.268	0	34.134	23.2588	3.02716	7.68336	1.54974e-14	3.62296e-12
ENSDART00000192560.1	0.03	Control	0	101.967	50.9837	-23.1569	3.02689	-7.6504	2.00353e-14	4.64965e-12
ENSDART00000179708.1	0.03	Control	110.304	0	55.1518	23.1511	3.02679	7.64871	2.03004e-14	4.67703e-12
ENSDART00000063877.4	0.03	Control	47.7345	0	23.8673	22.7731	2.98953	7.61761	2.58422e-14	5.91099e-12
ENSDART00000041820.6	0.03	Control	0	91.2983	45.6492	-23.0072	3.02697	-7.60075	2.94429e-14	6.68649e-12
ENSDART00000105286.5	0.03	Control	0	86.1845	43.0923	-22.9283	3.02702	-7.57455	3.60382e-14	8.103e-12
ENSDART00000185433.1	0.03	Control	156.63	0	78.3152	22.9236	3.02661	7.574	3.619e-14	8.103e-12
ENSDART00000183408.1	0.03	Control	0	76.022	38.011	-22.7442	3.02713	-7.51346	5.75832e-14	1.28028e-11
ENSDART00000188706.1	0.03	Control	0	71.9053	35.9526	-22.6699	3.02718	-7.48877	6.95198e-14	1.53494e-11
ENSDART00000180876.1	0.03	Control	0	69.1473	34.5737	-22.6191	3.02722	-7.47191	7.90384e-14	1.73307e-11
ENSDART00000136601.3	0.03	Control	77.5114	0	38.7557	21.8336	3.02705	7.21285	5.47932e-13	1.19322e-10
ENSDART00000110157.3	0.03	Control	29.4283	0	14.7141	7.28693	1.01918	7.14977	8.69218e-13	1.87999e-10
ENSDART00000161321.2	0.03	Control	0	128.208	64.104	-9.50859	1.61585	-5.88457	3.99087e-09	8.57335e-07
ENSDART00000136760.2	0.03	Control	23.0121	0	11.506	6.92433	1.18201	5.8581	4.68206e-09	9.9907e-07
ENSDART00000158875.2	0.03	Control	120.774	46.868	83.821	1.36416	0.258382	5.27964	1.29438e-07	2.74356e-05
ENSDART00000146148.2	0.03	Control	89.3394	0	44.6697	8.88408	1.76346	5.03787	4.70743e-07	9.91179e-05
ENSDART00000114877.4	0.03	Control	54.8332	0	27.4166	8.17961	1.65909	4.93018	8.21526e-07	0.000171839
ENSDART00000063936.5	0.03	Control	45.9587	0	22.9793	7.92476	1.702	4.65614	3.22192e-06	0.000666126
ENSDART00000022733.7	0.03	Control	0	34.1027	17.0514	-7.59796	1.63192	-4.65585	3.2265e-06	0.000666126
ENSDART00000143225.2	0.03	Control	1701.39	1188.84	1445.11	0.517139	0.111392	4.64249	3.44228e-06	0.00070609
ENSDART00000180398.1	0.03	Control	36.9314	0	18.4657	7.60989	1.64361	4.62998	3.65707e-06	0.00074534
ENSDART00000152261.2	0.03	Control	181.128	3.61498	92.3717	5.65471	1.23061	4.59504	4.32672e-06	0.000876201
ENSDART00000189167.1	0.03	Control	116.877	39.3108	78.0941	1.55812	0.341483	4.56281	5.04731e-06	0.00101566
ENSDART00000113927.6	0.03	Control	5255.2	3775.39	4515.29	0.477008	0.105673	4.51401	6.36141e-06	0.00127204
ENSDART00000184872.1	0.03	Control	44.4051	106.454	75.4298	-1.26208	0.281916	-4.47679	7.57747e-06	0.00150574
ENSDART00000190402.1	0.03	Control	483.584	0	241.792	11.3208	2.54233	4.45291	8.47158e-06	0.00167295
ENSDART00000150192.2	0.03	Control	0	26.8724	13.4362	-7.25577	1.63862	-4.42798	9.51207e-06	0.00186624
ENSDART00000185698.1	0.03	Control	0	29.9744	14.9872	-7.41094	1.67414	-4.42672	9.56775e-06	0.00186624
ENSDART00000137106.2	0.03	Control	1141.34	19.161	580.25	5.89801	1.33998	4.40155	1.07478e-05	0.00208364
ENSDART00000167985.2	0.03	Control	43.0039	0	21.5019	7.82892	1.80677	4.33311	1.47019e-05	0.00283293
ENSDART00000192815.1	0.03	Control	995.944	448.271	722.107	1.15219	0.267768	4.30295	1.68536e-05	0.00322272
ENSDART00000152210.2	0.03	Control	164.216	3.40383	83.8101	5.5871	1.29873	4.30198	1.69276e-05	0.00322272
ENSDART00000132205.3	0.03	Control	407.356	18.0721	212.714	4.49449	1.04641	4.29514	1.74582e-05	0.00330397
ENSDART00000140647.3	0.03	Control	595.557	18.5932	307.075	4.99957	1.1726	4.26367	2.01093e-05	0.00378316
ENSDART00000180104.1	0.03	Control	496.727	205.154	350.941	1.27508	0.301979	4.2224	2.41712e-05	0.00452058
ENSDART00000144241.2	0.03	Control	392.471	13.2615	202.866	4.88572	1.16522	4.19298	2.75316e-05	0.00511894
ENSDART00000146681.2	0.03	Control	238.873	15.0391	126.956	3.9865	0.963782	4.13631	3.52929e-05	0.00652385
ENSDART00000183764.1	0.03	Control	26.4624	0	13.2312	7.12818	1.74138	4.0934	4.25095e-05	0.00781242
ENSDART00000164661.2	0.03	Control	48.8858	0	24.4429	8.01412	1.97526	4.05724	4.96557e-05	0.0090733
ENSDART00000141407.3	0.03	Control	8217.05	350.277	4283.66	4.552	1.12642	4.04113	5.31947e-05	0.00966442
ENSDART00000171004.2	0.03	Control	99.6682	262.89	181.279	-1.39513	0.347499	-4.01476	5.95074e-05	0.0107499
ENSDART00000143223.2	0.03	Control	143.557	62.2243	102.891	1.20045	0.299697	4.00554	6.18768e-05	0.0110708
ENSDART00000165299.2	0.03	Control	407.503	0.808168	204.155	8.98588	2.24359	4.00514	6.19805e-05	0.0110708
ENSDART00000194806.1	0.03	Control	133.69	194.93	164.31	-0.543567	0.136664	-3.97739	6.96762e-05	0.0123759
ENSDART00000153051.2	0.03	Control	45.7012	0	22.8506	7.91707	1.99638	3.96572	7.31733e-05	0.0129248
ENSDART00000133931.2	0.03	Control	28.3258	0	14.1629	7.2267	1.82665	3.95625	7.61346e-05	0.0133736
ENSDART00000008009.8	0.03	Control	313.391	226.733	270.062	0.470168	0.119256	3.94249	8.06391e-05	0.014087
ENSDART00000157051.2	0.03	Control	220.041	27.897	123.969	2.98012	0.75699	3.9368	8.2576e-05	0.0143466
ENSDART00000148950.1	0.03	Control	623.512	8.80956	316.161	6.14622	1.56322	3.93176	8.43246e-05	0.0145707
ENSDART00000183680.1	0.03	Control	1613.92	797.603	1205.76	1.01708	0.258933	3.92798	8.56617e-05	0.0147218
ENSDART00000187004.1	0.03	Control	0	63.891	31.9455	-8.50441	2.18207	-3.89741	9.72287e-05	0.0166198
ENSDART00000111259.5	0.03	Control	14.52	57.9405	36.2302	-1.99164	0.512814	-3.88376	0.000102855	0.0174876
ENSDART00000098706.6	0.03	Control	51.1535	24.7696	37.9615	1.04923	0.272658	3.84816	0.00011901	0.0201265
ENSDART00000112113.4	0.03	Control	19.9939	0	9.99697	6.72346	1.75973	3.82074	0.00013305	0.0223819
ENSDART00000099934.4	0.03	Control	291.002	389.709	340.356	-0.417855	0.109627	-3.8116	0.000138071	0.0231043
ENSDART00000036631.6	0.03	Control	1150.86	873.428	1012.14	0.396587	0.104349	3.80058	0.000144356	0.0240297
ENSDART00000192813.1	0.03	Control	25.8417	202.8	114.321	-2.96987	0.782645	-3.79465	0.000147849	0.0244829
ENSDART00000178081.2	0.03	Control	149.916	8.04778	78.9819	4.21462	1.11389	3.7837	0.000154515	0.0254542
ENSDART00000188207.1	0.03	Control	439.149	724.641	581.895	-0.721381	0.190807	-3.78068	0.000156401	0.025632
ENSDART00000163865.3	0.03	Control	1313.53	1601.37	1457.45	-0.285474	0.0760839	-3.7521	0.000175358	0.0285915
ENSDART00000194637.1	0.03	Control	444.417	267.861	356.139	0.729899	0.19511	3.74095	0.000183322	0.0297375
ENSDART00000188716.1	0.03	Control	596.142	426.719	511.43	0.4798	0.129189	3.71395	0.000204051	0.032932
ENSDART00000182048.1	0.03	Control	101.502	57.2487	79.3752	0.829694	0.223768	3.70783	0.000209045	0.0335675
ENSDART00000112299.4	0.03	Control	180.039	243.623	211.831	-0.434478	0.117406	-3.70065	0.00021505	0.0343027
ENSDART00000192096.1	0.03	Control	63.3911	0	31.6956	8.3892	2.26748	3.69979	0.000215781	0.0343027
ENSDART00000179840.1	0.03	Control	81.6752	141.53	111.602	-0.786949	0.212822	-3.69769	0.000217574	0.0344156
ENSDART00000172251.2	0.03	Control	61.6826	0	30.8413	8.34972	2.26405	3.68796	0.000226061	0.0355811
ENSDART00000144440.2	0.03	Control	49.6412	1.7475	25.6943	4.84733	1.3177	3.67862	0.000234497	0.0367022
ENSDART00000188995.1	0.03	Control	404.466	194.612	299.539	1.05263	0.286231	3.67754	0.000235493	0.0367022
ENSDART00000169569.2	0.03	Control	165.939	68.5614	117.25	1.27159	0.347082	3.66367	0.000248628	0.0385604
ENSDART00000192597.1	0.03	Control	86.1238	0.934337	43.529	6.49726	1.77536	3.65968	0.000252529	0.0389752
ENSDART00000137445.2	0.03	Control	58.3424	3.37612	30.8593	4.08957	1.12068	3.64917	0.000263092	0.0402423
ENSDART00000189790.1	0.03	Control	64.1237	0.624941	32.3743	6.68136	1.83102	3.64899	0.00026327	0.0402423
ENSDART00000150570.2	0.03	Control	57.8433	0	28.9217	8.25741	2.27538	3.62902	0.000284494	0.0432785
ENSDART00000100482.5	0.03	Control	59.2289	0	29.6144	8.29114	2.28609	3.62678	0.000286974	0.0434478
ENSDART00000192812.1	0.03	Control	1159.73	568.262	863.994	1.02881	0.284315	3.61855	0.000296257	0.0446408
ENSDART00000153828.3	0.03	Control	649.043	900.369	774.706	-0.471406	0.130496	-3.61241	0.000303361	0.0454764
ENSDART00000142004.4	0.03	Control	114.29	75.2567	94.7735	0.604535	0.167401	3.6113	0.000304663	0.0454764
ENSDART00000152655.2	0.03	Control	349.675	35.76	192.717	3.28861	0.913763	3.59897	0.000319479	0.047465
ENSDART00000162952.2	0.03	Control	138.046	4.18202	71.1139	5.04801	1.404	3.59544	0.000323848	0.0476726
ENSDART00000144443.3	0.03	Control	56.6143	0	28.3072	8.22587	2.28849	3.59445	0.000325074	0.0476726
ENSDART00000126698.3	0.03	Control	367.635	179.671	273.653	1.03366	0.287591	3.59421	0.000325375	0.0476726
ENSDART00000162133.2	0.03	Control	0	327.09	163.545	-10.8601	3.02641	-3.58844	0.000332659	0.0485163
ENSDART00000077775.5	0.03	Control	1122.94	311.6	717.27	1.84949	0.515709	3.58631	0.000335393	0.0486918
ENSDART00000135172.3	0.03	Control	3607.21	2882.59	3244.9	0.323006	0.0903209	3.5762	0.000348624	0.0503825
ENSDART00000138181.3	0.03	Control	163.979	29.5083	96.7439	2.4746	0.692222	3.57486	0.000350418	0.0504127
ENSDART00000182019.1	0.03	Control	208.511	373.331	290.921	-0.837769	0.235173	-3.56234	0.000367557	0.0526402
ENSDART00000188389.1	0.03	Control	6482.23	2995.13	4738.68	1.11396	0.312849	3.56068	0.000369899	0.0526573
ENSDART00000188881.1	0.03	Control	48.3656	0	24.1828	7.99877	2.24691	3.5599	0.000370989	0.0526573
ENSDART00000183122.1	0.03	Control	547.167	350.727	448.947	0.640482	0.179984	3.55855	0.000372909	0.0526945
ENSDART00000163782.2	0.03	Control	1173.64	376.238	774.937	1.64061	0.461861	3.55216	0.000382078	0.0537513
ENSDART00000131387.2	0.03	Control	92.586	37.5471	65.0665	1.29674	0.36564	3.5465	0.000390381	0.0546774
ENSDART00000192603.1	0.03	Control	48.7177	0	24.3588	8.00929	2.27291	3.5238	0.000425404	0.0590631
ENSDART00000191548.1	0.03	Control	47.8471	0	23.9236	7.98332	2.26611	3.52292	0.000426817	0.0590631
ENSDART00000151899.2	0.03	Control	1580.2	804.962	1192.58	0.972973	0.276205	3.52264	0.000427267	0.0590631
ENSDART00000192523.1	0.03	Control	296.248	0	148.124	10.6138	3.02641	3.50704	0.000453113	0.0623648
ENSDART00000135101.2	0.03	Control	120.149	15.336	67.7423	2.96924	0.848743	3.4984	0.000468057	0.064144
ENSDART00000182440.1	0.03	Control	52.9036	0.446939	26.6753	6.67665	1.90994	3.49573	0.000472762	0.0645108
ENSDART00000181358.1	0.03	Control	144.68	212.242	178.461	-0.552355	0.158719	-3.48009	0.00050125	0.0679103
ENSDART00000047719.6	0.03	Control	44.8494	0	22.4247	7.89069	2.26763	3.47971	0.000501948	0.0679103
ENSDART00000173516.2	0.03	Control	275.541	0	137.77	10.5092	3.02643	3.47249	0.000515659	0.0693658
ENSDART00000191871.1	0.03	Control	42.8553	0	21.4277	7.82492	2.25388	3.47175	0.000517069	0.0693658
ENSDART00000045397.4	0.03	Control	453.402	333.318	393.36	0.446189	0.128657	3.46805	0.000524245	0.0700329
ENSDART00000159580.2	0.03	Control	132.039	20.3325	76.1856	2.70126	0.779262	3.46643	0.000527415	0.0701617
ENSDART00000185119.1	0.03	Control	497.882	329.683	413.782	0.593432	0.171418	3.46189	0.000536389	0.0710582
ENSDART00000188712.1	0.03	Control	10.5147	32.9595	21.7371	-1.62649	0.470859	-3.45429	0.000551737	0.0727012
ENSDART00000169337.2	0.03	Control	644.971	476.948	560.959	0.43343	0.125505	3.4535	0.000553365	0.0727012
ENSDART00000143913.3	0.03	Control	2382.54	316.56	1349.55	2.91169	0.843826	3.45058	0.000559384	0.0731896
ENSDART00000173892.2	0.03	Control	627.517	329.815	478.666	0.927544	0.269053	3.44744	0.000565928	0.0737423
ENSDART00000180409.1	0.03	Control	158.238	3.57146	80.9045	5.49906	1.5976	3.44207	0.000577288	0.0749155
ENSDART00000145738.2	0.03	Control	256.9	0	128.45	10.4082	3.02645	3.43907	0.000583713	0.0754414
ENSDART00000151398.2	0.03	Control	130.966	1.80177	66.3839	6.17913	1.79762	3.43739	0.000587356	0.0755932
ENSDART00000127259.4	0.03	Control	181.915	35.9963	108.956	2.33576	0.679725	3.43633	0.000589643	0.0755932
ENSDART00000098504.5	0.03	Control	16.341	0	8.17048	6.43256	1.87271	3.43489	0.000592802	0.0756049
ENSDART00000175208.2	0.03	Control	210.015	135.219	172.617	0.630866	0.183706	3.43412	0.00059449	0.0756049
ENSDART00000161121.2	0.03	Control	230.613	15.4215	123.017	3.90249	1.13818	3.42872	0.000606446	0.0768181
ENSDART00000182977.1	0.03	Control	3142.21	1559.23	2350.72	1.0112	0.295096	3.42667	0.000611038	0.0770926
ENSDART00000140891.2	0.03	Control	163.851	49.9744	106.913	1.71206	0.500157	3.42305	0.000619235	0.0778181
ENSDART00000109640.4	0.03	Control	99.3433	28.7715	64.0574	1.77593	0.519535	3.41831	0.000630108	0.0788001
ENSDART00000135992.2	0.03	Control	204.728	141.073	172.901	0.536682	0.15704	3.41749	0.000632007	0.0788001
ENSDART00000014892.9	0.03	Control	53.1198	0.595919	26.8579	6.34208	1.85732	3.41464	0.000638655	0.0793179
ENSDART00000153412.3	0.03	Control	494.892	631.854	563.373	-0.352339	0.103238	-3.4129	0.000642767	0.079518
ENSDART00000146785.3	0.03	Control	46.4352	77.7429	62.0891	-0.734581	0.215515	-3.40849	0.000653239	0.0805004
ENSDART00000168355.2	0.03	Control	227.769	106.54	167.155	1.09671	0.322473	3.40092	0.000671585	0.0824416
ENSDART00000173879.2	0.03	Control	9882.94	5776.25	7829.59	0.77475	0.228121	3.39622	0.000683236	0.0829656
ENSDART00000165044.2	0.03	Control	28.7812	11.5318	20.1565	1.31166	0.386221	3.39613	0.000683448	0.0829656
ENSDART00000135475.2	0.03	Control	37.632	0	18.816	7.63764	2.24898	3.39604	0.000683682	0.0829656
ENSDART00000193300.1	0.03	Control	562.972	256.506	409.739	1.13431	0.334441	3.39166	0.000694715	0.0839839
ENSDART00000185369.1	0.03	Control	180.616	121.579	151.098	0.574146	0.169446	3.38838	0.00070308	0.0846732
ENSDART00000173006.2	0.03	Control	42.7236	5.86756	24.2956	2.86542	0.84613	3.3865	0.000707898	0.0849317
ENSDART00000173737.2	0.03	Control	1481.83	39.5226	760.674	5.22858	1.54609	3.38181	0.000720097	0.0857165
ENSDART00000143480.3	0.03	Control	250.535	422.912	336.724	-0.753734	0.222921	-3.38116	0.000721793	0.0857165
ENSDART00000185915.1	0.03	Control	270.475	128.712	199.593	1.07082	0.316728	3.38089	0.000722527	0.0857165
ENSDART00000023851.10	0.03	Control	134.877	187.265	161.071	-0.473847	0.140408	-3.37477	0.000738762	0.0872529
ENSDART00000043058.9	0.03	Control	142.67	247.173	194.921	-0.789302	0.23394	-3.37395	0.000740966	0.0872529
ENSDART00000153780.3	0.03	Control	39.4542	7.0396	23.2469	2.51765	0.746586	3.37221	0.00074567	0.0874828
ENSDART00000163540.2	0.03	Control	24.9402	0	12.4701	7.04326	2.09016	3.36973	0.00075243	0.087676
ENSDART00000193672.1	0.03	Control	1550.59	720.808	1135.7	1.10496	0.327922	3.36958	0.000752833	0.087676
ENSDART00000101845.5	0.03	Control	3261.75	1289.18	2275.46	1.33927	0.397636	3.36808	0.000756948	0.0877786
ENSDART00000160754.2	0.03	Control	73.9395	125.59	99.7648	-0.763975	0.226884	-3.36724	0.000759235	0.0877786
ENSDART00000047010.6	0.03	Control	2335.51	14.525	1175.02	7.32943	2.18999	3.34679	0.000817521	0.0941748
ENSDART00000083407.6	0.03	Control	414.441	579.231	496.836	-0.481426	0.14391	-3.34533	0.000821857	0.094188
ENSDART00000182014.1	0.03	Control	224.468	125.54	175.004	0.835986	0.24994	3.34475	0.00082356	0.094188
ENSDART00000043004.7	0.03	Control	667.856	438.919	553.388	0.606208	0.181468	3.34057	0.000836059	0.0952747
ENSDART00000125410.3	0.03	Control	181.401	11.3361	96.3686	4.00138	1.1983	3.33922	0.000840147	0.0953987
ENSDART00000040740.8	0.03	Control	94.7658	181.764	138.265	-0.943858	0.284453	-3.31815	0.000906144	0.102526
ENSDART00000190883.1	0.03	Control	36.7998	0	18.3999	7.60422	2.29393	3.31494	0.000916644	0.103071
ENSDART00000186272.1	0.03	Control	0	31.3316	15.6658	-7.47694	2.2557	-3.31469	0.000917436	0.103071
ENSDART00000108574.4	0.03	Control	0	32.0083	16.0042	-7.50671	2.26929	-3.30796	0.000939786	0.104829
ENSDART00000175525.2	0.03	Control	79.3627	148.579	113.971	-0.902031	0.272715	-3.3076	0.000941	0.104829
ENSDART00000100527.5	0.03	Control	79.796	24.6814	52.2387	1.69624	0.512956	3.30679	0.000943706	0.104829
ENSDART00000183245.1	0.03	Control	152.443	83.0853	117.764	0.871889	0.263727	3.30603	0.000946275	0.104829
ENSDART00000144977.2	0.03	Control	111.646	32.9774	72.3119	1.75869	0.532685	3.30155	0.000961529	0.106149
ENSDART00000077180.7	0.03	Control	244.344	4.33719	124.341	5.81959	1.76603	3.2953	0.000983166	0.108162
ENSDART00000189864.1	0.03	Control	1273.4	626.292	949.848	1.02344	0.310819	3.29273	0.000992213	0.108781
ENSDART00000183607.1	0.03	Control	110.593	5.66038	58.1267	4.28018	1.30068	3.29073	0.000999284	0.109053
ENSDART00000182867.1	0.03	Control	117.812	9.34658	63.5794	3.65928	1.11221	3.29009	0.00100155	0.109053
ENSDART00000157523.2	0.03	Control	139.575	19.5244	79.5496	2.83639	0.862418	3.28888	0.00100585	0.109147
ENSDART00000165272.2	0.03	Control	152.505	41.1625	96.8339	1.89165	0.575552	3.28667	0.00101379	0.109635
ENSDART00000150984.2	0.03	Control	71.0922	4.48002	37.7861	3.9845	1.21375	3.2828	0.00102783	0.110776
ENSDART00000101869.4	0.03	Control	270.901	120.337	195.619	1.17053	0.3571	3.27788	0.00104589	0.112341
ENSDART00000173119.2	0.03	Control	101.959	161.462	131.711	-0.661349	0.201873	-3.27607	0.00105264	0.112685
ENSDART00000111694.5	0.03	Control	131.443	21.1634	76.3033	2.63558	0.804744	3.27505	0.00105643	0.112712
ENSDART00000179917.1	0.03	Control	205.295	125.53	165.412	0.712508	0.217799	3.27139	0.00107018	0.113797
ENSDART00000140772.2	0.03	Control	248.056	59.065	153.561	2.06908	0.632909	3.26917	0.00107865	0.114104
ENSDART00000082420.4	0.03	Control	206.1	88.5113	147.305	1.2169	0.372283	3.26875	0.00108025	0.114104
ENSDART00000165121.2	0.03	Control	35.4346	13.0277	24.2311	1.44422	0.442821	3.26142	0.00110856	0.116545
ENSDART00000108719.4	0.03	Control	2743.73	1304.7	2024.22	1.07255	0.328937	3.26064	0.00111161	0.116545
ENSDART00000194856.1	0.03	Control	554.543	384.557	469.55	0.528257	0.162045	3.25994	0.00111435	0.116545
ENSDART00000074814.6	0.03	Control	9558.7	8514.49	9036.59	0.166913	0.0512357	3.25774	0.00112302	0.117067
ENSDART00000179925.1	0.03	Control	341.43	14.8332	178.131	4.52477	1.39032	3.25448	0.00113599	0.118031
ENSDART00000165932.3	0.03	Control	3516	2670.72	3093.36	0.397327	0.122136	3.25316	0.00114129	0.118196
ENSDART00000017329.8	0.03	Control	558.758	216.188	387.473	1.3692	0.421379	3.24932	0.0011568	0.119414
ENSDART00000184576.1	0.03	Control	90.4961	19.2726	54.8843	2.22813	0.68673	3.24455	0.00117637	0.12104
ENSDART00000147250.3	0.03	Control	86.5016	43.5354	65.0185	0.990119	0.305427	3.24175	0.00118799	0.121842
ENSDART00000188610.1	0.03	Control	31.7184	0	15.8592	7.39021	2.28303	3.23702	0.00120785	0.122863
ENSDART00000132299.2	0.03	Control	95.5121	7.69325	51.6027	3.62652	1.12044	3.2367	0.0012092	0.122863
ENSDART00000138103.2	0.03	Control	191.873	83.9451	137.909	1.19314	0.368707	3.23602	0.00121208	0.122863
ENSDART00000132958.3	0.03	Control	711.862	361.037	536.45	0.979414	0.302689	3.23571	0.0012134	0.122863
ENSDART00000113722.5	0.03	Control	229.08	42.2003	135.64	2.44051	0.754553	3.23437	0.0012191	0.123048
ENSDART00000187955.1	0.03	Control	166.229	0	83.1146	9.78013	3.02659	3.2314	0.00123184	0.123941
ENSDART00000181031.1	0.03	Control	32.2358	0	16.1179	7.41333	2.29595	3.22887	0.0012428	0.124648
ENSDART00000062702.4	0.03	Control	939.191	704.01	821.6	0.415694	0.12896	3.22344	0.00126659	0.126302
ENSDART00000136682.3	0.03	Control	0	151.959	75.9796	-9.75397	3.02666	-3.22269	0.00126994	0.126302
ENSDART00000140190.2	0.03	Control	64.2354	0.416627	32.326	7.22427	2.24189	3.2224	0.0012712	0.126302
ENSDART00000133210.3	0.03	Control	1028.73	1235.59	1132.16	-0.264306	0.0820855	-3.21988	0.00128243	0.126765
ENSDART00000144025.2	0.03	Control	1818.69	1146.39	1482.54	0.665716	0.206772	3.21957	0.00128384	0.126765
ENSDART00000180659.1	0.03	Control	160.702	0	80.3512	9.73136	3.0266	3.21528	0.00130319	0.128277
ENSDART00000166954.1	0.03	Control	1742.04	735.436	1238.74	1.24398	0.387139	3.21327	0.00131233	0.12876
ENSDART00000190919.1	0.03	Control	7254.47	3227.67	5241.07	1.16839	0.36371	3.21243	0.00131619	0.12876
ENSDART00000186794.1	0.03	Control	698.588	196.796	447.692	1.82779	0.569314	3.21051	0.00132498	0.129222
ENSDART00000187979.1	0.03	Control	32.7445	0	16.3722	7.43593	2.32119	3.2035	0.00135768	0.131919
ENSDART00000141011.2	0.03	Control	897.879	24.2803	461.08	5.20874	1.6263	3.20281	0.00136093	0.131919
ENSDART00000162353.2	0.03	Control	1421.04	1059.03	1240.03	0.424212	0.132555	3.20028	0.00137294	0.132678
ENSDART00000102658.5	0.03	Control	264.835	106.537	185.686	1.31226	0.411008	3.1928	0.00140901	0.135752
ENSDART00000141138.2	0.03	Control	35.1983	5.52026	20.3593	2.66391	0.834977	3.19041	0.00142073	0.136468
ENSDART00000167459.2	0.03	Control	32.0802	0	16.0401	7.40586	2.32212	3.18926	0.00142637	0.136597
ENSDART00000076715.5	0.03	Control	30.3814	0	15.1907	7.32777	2.3012	3.18432	0.00145094	0.138532
ENSDART00000083641.6	0.03	Control	414.074	252.308	333.191	0.714295	0.22454	3.18114	0.00146695	0.139224
ENSDART00000101885.6	0.03	Control	0	139.292	69.6461	-9.62837	3.0267	-3.18114	0.00146695	0.139224
ENSDART00000145008.2	0.03	Control	36.5309	0	18.2655	7.59399	2.39106	3.176	0.00149322	0.140732
ENSDART00000168428.1	0.03	Control	498.807	285.347	392.077	0.806572	0.254042	3.17496	0.00149858	0.140732
ENSDART00000129313.4	0.03	Control	601.903	409.042	505.472	0.556596	0.175309	3.17494	0.0014987	0.140732
ENSDART00000010604.6	0.03	Control	147.344	0	73.672	9.60618	3.02664	3.17388	0.00150417	0.140732
ENSDART00000100073.5	0.03	Control	385.456	145.798	265.627	1.40388	0.442345	3.17372	0.00150496	0.140732
ENSDART00000139063.3	0.03	Control	71.965	15.3887	43.6768	2.21608	0.698974	3.17048	0.00152189	0.141898
ENSDART00000143379.3	0.03	Control	568.017	384.832	476.425	0.561681	0.17759	3.16279	0.00156267	0.144856
ENSDART00000180544.1	0.03	Control	257.454	4.37459	130.914	5.87893	1.85879	3.16277	0.00156274	0.144856
ENSDART00000176492.2	0.03	Control	311.377	40.4373	175.907	2.94588	0.931702	3.16183	0.00156782	0.144905
ENSDART00000099782.4	0.03	Control	458.794	317.102	387.948	0.532331	0.168488	3.15946	0.00158064	0.145666
ENSDART00000077908.5	0.03	Control	239.99	121.067	180.529	0.987796	0.312933	3.15657	0.00159636	0.14669
ENSDART00000151566.3	0.03	Control	605.31	747.709	676.509	-0.303426	0.0962233	-3.15335	0.00161408	0.14789
ENSDART00000158081.2	0.03	Control	88.694	36.8785	62.7862	1.25658	0.398991	3.14938	0.00163616	0.149483
ENSDART00000028297.8	0.03	Control	99.6937	49.8546	74.7742	1.0027	0.31908	3.14247	0.00167528	0.152296
ENSDART00000027612.7	0.03	Control	956.235	1133.62	1044.93	-0.245051	0.0780074	-3.14139	0.00168149	0.152296
ENSDART00000131135.3	0.03	Control	2431.86	1705.54	2068.7	0.511477	0.16283	3.14118	0.00168271	0.152296
ENSDART00000162527.2	0.03	Control	110.647	157.537	134.092	-0.509133	0.162114	-3.14058	0.00168612	0.152296
ENSDART00000114750.4	0.03	Control	24.445	47.3974	35.9212	-0.954634	0.304128	-3.13893	0.00169568	0.152598
ENSDART00000181893.1	0.03	Control	86.4998	140.116	113.308	-0.696271	0.221859	-3.13834	0.00169905	0.152598
ENSDART00000189544.1	0.03	Control	1399.64	672.137	1035.89	1.05836	0.337509	3.13581	0.00171381	0.15287
ENSDART00000067281.6	0.03	Control	135.981	0	67.9903	9.49042	3.02668	3.13559	0.00171509	0.15287
ENSDART00000151594.2	0.03	Control	397.881	76.5852	237.233	2.37708	0.758251	3.13495	0.00171884	0.15287
ENSDART00000138096.2	0.03	Control	34.7483	0	17.3741	7.52162	2.3996	3.13453	0.00172131	0.15287
ENSDART00000156264.2	0.03	Control	147.008	22.5923	84.8003	2.70158	0.862748	3.13137	0.00173996	0.153849
ENSDART00000126667.3	0.03	Control	57.52	16.8992	37.2096	1.76895	0.564995	3.13092	0.00174262	0.153849
ENSDART00000082422.6	0.03	Control	0	125.178	62.589	-9.47437	3.02676	-3.1302	0.00174685	0.153849
ENSDART00000141101.3	0.03	Control	95.919	4.37459	50.1468	4.45458	1.42489	3.12625	0.00177048	0.155499
ENSDART00000127174.4	0.03	Control	7034.72	1534.28	4284.5	2.1969	0.703202	3.12414	0.00178323	0.155847
ENSDART00000097822.4	0.03	Control	109.795	163.922	136.858	-0.584081	0.186967	-3.12398	0.00178425	0.155847
ENSDART00000191695.1	0.03	Control	132.258	0	66.1292	9.45029	3.02669	3.12232	0.00179434	0.156299
ENSDART00000166197.2	0.03	Control	27.3425	8.95328	18.1479	1.60082	0.513058	3.12016	0.00180755	0.157019
ENSDART00000167285.2	0.03	Control	10.0805	30.4505	20.2655	-1.5885	0.509748	-3.11625	0.00183166	0.158262
ENSDART00000133784.3	0.03	Control	16.9522	0	8.47612	6.48533	2.08159	3.11557	0.00183591	0.158262
ENSDART00000129730.2	0.03	Control	251.128	84.0123	167.57	1.57708	0.506216	3.11543	0.00183679	0.158262
ENSDART00000153925.2	0.03	Control	208.492	316.496	262.494	-0.600525	0.192824	-3.11437	0.00184336	0.158399
ENSDART00000185231.1	0.03	Control	66.1149	37.0021	51.5585	0.830581	0.266861	3.11241	0.00185566	0.159026
ENSDART00000003665.8	0.03	Control	129.46	32.5303	80.9953	1.98798	0.63916	3.1103	0.001869	0.15974
ENSDART00000170662.2	0.03	Control	77.5316	172.513	125.022	-1.15254	0.370676	-3.10929	0.00187538	0.159855
ENSDART00000005329.8	0.03	Control	64.6516	17.6606	41.1561	1.86999	0.601927	3.10667	0.00189208	0.160847
ENSDART00000182705.1	0.03	Control	41.8701	5.50378	23.6869	2.9193	0.940095	3.10532	0.00190071	0.16115
ENSDART00000047399.7	0.03	Control	381.891	512.263	447.077	-0.421151	0.135728	-3.10291	0.00191625	0.161817
ENSDART00000160412.2	0.03	Control	117.294	168.461	142.877	-0.524287	0.168987	-3.10253	0.00191875	0.161817
ENSDART00000087926.6	0.03	Control	701.075	532.068	616.572	0.397906	0.128315	3.101	0.00192867	0.162223
ENSDART00000165609.2	0.03	Control	505.372	759.803	632.588	-0.586562	0.189242	-3.09953	0.00193826	0.162599
ENSDART00000171929.2	0.03	Control	609.735	260.297	435.016	1.22837	0.396646	3.09689	0.00195566	0.16352
ENSDART00000146818.2	0.03	Control	81.2065	14.5586	47.8825	2.48047	0.801107	3.0963	0.00195952	0.16352
ENSDART00000135128.2	0.03	Control	124.384	0	62.192	9.36171	3.02672	3.09302	0.00198133	0.164907
ENSDART00000126678.4	0.03	Control	150.908	28.9437	89.9256	2.37688	0.769165	3.0902	0.00200019	0.166042
ENSDART00000185555.1	0.03	Control	534.999	244.457	389.728	1.12883	0.365465	3.08875	0.00201	0.166422
ENSDART00000146830.3	0.03	Control	551.717	372.178	461.948	0.56803	0.183988	3.08732	0.00201967	0.166788
ENSDART00000087204.6	0.03	Control	300.105	380.39	340.248	-0.337348	0.109429	-3.08281	0.00205059	0.168903
ENSDART00000122930.3	0.03	Control	507.587	635.485	571.536	-0.324527	0.105523	-3.07541	0.00210215	0.172702
ENSDART00000109753.5	0.03	Control	639.397	871.337	755.367	-0.446886	0.145426	-3.07293	0.00211967	0.173395
ENSDART00000138978.3	0.03	Control	307.189	7.38637	157.288	5.38036	1.75103	3.07268	0.00212149	0.173395
ENSDART00000193946.1	0.03	Control	70.1726	126.245	98.2087	-0.84755	0.27591	-3.07183	0.00212748	0.173439
ENSDART00000163450.2	0.03	Control	27.1455	0	13.5727	7.16575	2.33591	3.06764	0.00215753	0.175439
ENSDART00000163975.2	0.03	Control	304.653	55.4081	180.03	2.45877	0.801886	3.06623	0.00216775	0.17582
ENSDART00000135791.2	0.03	Control	59.3392	8.42571	33.8825	2.80521	0.915256	3.06495	0.0021771	0.176129
ENSDART00000160961.2	0.03	Control	2957.79	1775.86	2366.82	0.735936	0.240179	3.06412	0.0021831	0.176166
ENSDART00000168535.2	0.03	Control	147.475	75.4488	111.462	0.967924	0.316211	3.06101	0.00220594	0.177558
ENSDART00000002826.9	0.03	Control	928.26	742.016	835.138	0.32246	0.105427	3.0586	0.00222372	0.178537
ENSDART00000143133.2	0.03	Control	137.761	36.5775	87.1691	1.91288	0.625655	3.0574	0.00223267	0.178724
ENSDART00000063696.6	0.03	Control	99.6035	145.438	122.521	-0.538511	0.176214	-3.056	0.0022431	0.178724
ENSDART00000179777.1	0.03	Control	0	107.137	53.5683	-9.2498	3.02686	-3.05591	0.00224379	0.178724
ENSDART00000193230.1	0.03	Control	6422.16	2974.58	4698.37	1.11043	0.363467	3.0551	0.00224989	0.178724
ENSDART00000181820.1	0.03	Control	240.395	143.938	192.167	0.738273	0.241698	3.05453	0.00225415	0.178724
ENSDART00000186773.1	0.03	Control	946.737	273.31	610.024	1.79218	0.587568	3.05017	0.00228715	0.180442
ENSDART00000191821.1	0.03	Control	293.857	87.7774	190.817	1.74315	0.571494	3.05016	0.00228716	0.180442
ENSDART00000172421.3	0.03	Control	1137.66	1508.72	1323.19	-0.407745	0.133798	-3.04745	0.00230788	0.181196
ENSDART00000181366.1	0.03	Control	113.045	0	56.5224	9.22387	3.02678	3.04742	0.00230812	0.181196
ENSDART00000168334.2	0.03	Control	777.547	320.953	549.25	1.27669	0.419746	3.04158	0.00235343	0.184298
ENSDART00000167149.2	0.03	Control	728.654	1030.72	879.685	-0.499406	0.164332	-3.03901	0.00237356	0.185418
ENSDART00000134150.3	0.03	Control	166.339	38.0557	102.197	2.13	0.701066	3.03824	0.00237968	0.18544
ENSDART00000141495.3	0.03	Control	25.7838	0	12.8919	7.09132	2.33559	3.0362	0.00239582	0.185827
ENSDART00000165653.2	0.03	Control	369.224	229.034	299.129	0.68649	0.226107	3.03613	0.00239633	0.185827
ENSDART00000159713.2	0.03	Control	850.831	244.465	547.648	1.79906	0.592834	3.03467	0.00240798	0.186275
ENSDART00000184851.1	0.03	Control	109.36	0	54.6798	9.17604	3.0268	3.0316	0.00243259	0.187723
ENSDART00000159438.2	0.03	Control	3378.63	2562.58	2970.6	0.398582	0.131572	3.02938	0.00245055	0.188431
ENSDART00000182832.1	0.03	Control	0	101.162	50.581	-9.16706	3.0269	-3.02853	0.00245743	0.188431
ENSDART00000148520.3	0.03	Control	558.569	891.359	724.964	-0.674005	0.222571	-3.02827	0.00245955	0.188431
ENSDART00000142060.2	0.03	Control	323.213	43.0074	183.11	2.90951	0.961573	3.02578	0.00247995	0.189537
ENSDART00000172297.2	0.03	Control	910.993	450.119	680.556	1.01698	0.336532	3.02195	0.00251153	0.191292
ENSDART00000139965.3	0.03	Control	79.0079	1.2323	40.1201	5.97169	1.97637	3.02154	0.00251494	0.191292
ENSDART00000191666.1	0.03	Control	257.96	61.6114	159.785	2.06572	0.683892	3.02054	0.00252323	0.191465
ENSDART00000146792.2	0.03	Control	53.3525	10.4294	31.891	2.34898	0.778112	3.01882	0.00253763	0.191589
ENSDART00000079613.6	0.03	Control	28.9374	0	14.4687	7.25703	2.40409	3.01862	0.0025393	0.191589
ENSDART00000110647.4	0.03	Control	0	21.8042	10.9021	-6.95376	2.30439	-3.01761	0.00254778	0.191589
ENSDART00000022643.7	0.03	Control	664.537	553.847	609.192	0.261335	0.0866073	3.01747	0.00254898	0.191589
ENSDART00000059339.6	0.03	Control	762.95	248.284	505.617	1.61925	0.537021	3.01525	0.00256771	0.192542
ENSDART00000163232.2	0.03	Control	0	24.169	12.0845	-7.10019	2.35612	-3.01352	0.00258239	0.192911
ENSDART00000182390.1	0.03	Control	33.9549	65.3957	49.6753	-0.948609	0.314854	-3.01285	0.00258804	0.192911
ENSDART00000127099.3	0.03	Control	101.715	187.575	144.645	-0.880558	0.292348	-3.01202	0.00259512	0.192911
ENSDART00000182906.1	0.03	Control	697.039	205.847	451.443	1.75971	0.584553	3.01036	0.0026094	0.192911
ENSDART00000053460.7	0.03	Control	75.729	49.1687	62.4488	0.623942	0.207317	3.0096	0.00261595	0.192911
ENSDART00000179729.1	0.03	Control	157.759	62.5525	110.156	1.33299	0.442937	3.00943	0.00261741	0.192911
ENSDART00000174373.2	0.03	Control	1952.94	1430.16	1691.55	0.448566	0.149055	3.00941	0.00261757	0.192911
ENSDART00000099872.6	0.03	Control	791.756	1065.21	928.481	-0.427588	0.142126	-3.00851	0.0026253	0.192911
ENSDART00000113106.3	0.03	Control	24.4177	1.16153	12.7896	4.31382	1.43398	3.00829	0.00262724	0.192911
ENSDART00000144707.2	0.03	Control	132.785	70.2345	101.51	0.917941	0.30547	3.00502	0.00265567	0.194549
ENSDART00000081951.7	0.03	Control	2843.05	3914.98	3379.02	-0.461497	0.153697	-3.00265	0.00267643	0.195619
ENSDART00000154045.3	0.03	Control	1304.35	774.864	1039.61	0.751346	0.250375	3.00088	0.00269198	0.19593
ENSDART00000148220.2	0.03	Control	279.863	44.4948	162.179	2.6513	0.88362	3.0005	0.00269537	0.19593
ENSDART00000112053.4	0.03	Control	791.142	475.419	633.28	0.735145	0.245184	2.99834	0.00271455	0.19593
ENSDART00000089126.7	0.03	Control	16.8812	48.1619	32.5216	-1.51426	0.505171	-2.99752	0.00272188	0.19593
ENSDART00000184926.1	0.03	Control	101.801	0	50.9004	9.07275	3.02684	2.99743	0.00272266	0.19593
ENSDART00000189630.1	0.03	Control	23.8447	0	11.9223	6.97848	2.32823	2.99733	0.00272353	0.19593
ENSDART00000157993.2	0.03	Control	71.7023	4.88901	38.2956	3.87503	1.29284	2.9973	0.00272382	0.19593
ENSDART00000192444.1	0.03	Control	101.425	0	50.7123	9.06727	3.02684	2.99562	0.0027389	0.19657
ENSDART00000148625.3	0.03	Control	38.4624	0.873749	19.6681	5.48018	1.8308	2.99332	0.00275959	0.197541
ENSDART00000143944.4	0.03	Control	235.74	61.8749	148.808	1.92862	0.644432	2.99274	0.00276485	0.197541
ENSDART00000133854.4	0.03	Control	103.886	22.2308	63.0586	2.22001	0.742413	2.99026	0.00278736	0.198703
ENSDART00000189952.1	0.03	Control	29.9557	2.82859	16.3921	3.41392	1.14201	2.9894	0.0027953	0.198822
ENSDART00000043298.8	0.03	Control	1598.31	972.584	1285.44	0.716235	0.239729	2.98768	0.00281101	0.1991
ENSDART00000077251.6	0.03	Control	185.451	125.389	155.42	0.563842	0.188727	2.98761	0.00281172	0.1991
ENSDART00000148405.3	0.03	Control	484.623	634.49	559.556	-0.387496	0.129767	-2.98608	0.00282578	0.19965
ENSDART00000186282.1	0.03	Control	98.9862	0	49.4931	9.03232	3.02686	2.98406	0.00284453	0.20053
ENSDART00000172445.3	0.03	Control	256.267	188.857	222.562	0.440106	0.147519	2.98337	0.0028509	0.200534
ENSDART00000137335.2	0.03	Control	569.464	398.174	483.819	0.515384	0.172932	2.98027	0.00287995	0.202131
ENSDART00000181766.1	0.03	Control	38.9549	17.0504	28.0027	1.18663	0.398308	2.97919	0.0028901	0.202396
ENSDART00000132890.2	0.03	Control	1154.84	542.489	848.663	1.09031	0.366286	2.97667	0.00291396	0.203619
ENSDART00000003834.10	0.03	Control	434.776	317.153	375.964	0.452189	0.151989	2.97515	0.00292849	0.204185
ENSDART00000135284.2	0.03	Control	768.3	950.487	859.393	-0.306203	0.10296	-2.97401	0.00293939	0.204497
ENSDART00000191664.1	0.03	Control	428.699	276.412	352.556	0.634297	0.213934	2.96492	0.00302758	0.209926
ENSDART00000153732.2	0.03	Control	31.3607	0	15.6804	7.37347	2.48716	2.96461	0.00303064	0.209926
ENSDART00000182122.1	0.03	Control	0	21.3332	10.6666	-6.9224	2.33725	-2.96177	0.00305877	0.211279
ENSDART00000132861.3	0.03	Control	242.165	92.7821	167.474	1.38263	0.466901	2.9613	0.00306345	0.211279
ENSDART00000126976.3	0.03	Control	202.933	116.581	159.757	0.800095	0.270308	2.95994	0.00307702	0.211755
ENSDART00000159004.2	0.03	Control	169.246	263.884	216.565	-0.637754	0.215563	-2.95856	0.00309085	0.212247
ENSDART00000144514.2	0.03	Control	765.561	632.042	698.801	0.273909	0.0926978	2.95486	0.00312808	0.214341
ENSDART00000153751.3	0.03	Control	906.85	580.075	743.463	0.644475	0.21823	2.9532	0.003145	0.215037
ENSDART00000034505.9	0.03	Control	280.624	178.35	229.487	0.654183	0.221773	2.94978	0.00317997	0.216678
ENSDART00000136374.4	0.03	Control	236.137	142.984	189.56	0.72059	0.244307	2.94952	0.00318264	0.216678
ENSDART00000170044.2	0.03	Control	216948	133255	175102	0.70316	0.238471	2.94862	0.00319197	0.216739
ENSDART00000132693.3	0.03	Control	91.8111	0	45.9055	8.92369	3.02691	2.94812	0.00319716	0.216739
ENSDART00000157900.2	0.03	Control	155.159	95.9153	125.537	0.691989	0.234827	2.9468	0.0032108	0.2172
ENSDART00000169764.2	0.03	Control	759.691	1066.48	913.085	-0.488855	0.165994	-2.94502	0.00322935	0.217991
ENSDART00000193850.1	0.03	Control	90.5782	0	45.2891	8.90413	3.02692	2.94165	0.00326473	0.219913
ENSDART00000144770.3	0.03	Control	82.9236	31.7713	57.3474	1.38868	0.472351	2.93993	0.00328287	0.220667
ENSDART00000183125.1	0.03	Control	493.116	293.641	393.378	0.749794	0.255191	2.93816	0.00330162	0.221273
ENSDART00000129633.4	0.03	Control	22.1874	0	11.0937	6.87532	2.34032	2.93777	0.0033058	0.221273
ENSDART00000168919.2	0.03	Control	485.363	256.422	370.893	0.920433	0.313502	2.93597	0.00332501	0.222091
ENSDART00000185029.1	0.03	Control	25.3202	47.8272	36.5737	-0.90617	0.309009	-2.9325	0.00336245	0.223786
ENSDART00000156049.2	0.03	Control	765.649	553.392	659.521	0.467513	0.159435	2.93231	0.00336446	0.223786
ENSDART00000169062.2	0.03	Control	673.533	896.886	785.209	-0.412374	0.140736	-2.93012	0.00338836	0.224504
ENSDART00000125709.3	0.03	Control	656.727	365.717	511.222	0.845501	0.288671	2.92895	0.00340113	0.224504
ENSDART00000148373.2	0.03	Control	71.6716	1.7475	36.7096	5.36794	1.83317	2.92823	0.00340902	0.224504
ENSDART00000135691.2	0.03	Control	71.0515	21.9164	46.4839	1.6921	0.577884	2.9281	0.00341037	0.224504
ENSDART00000185766.1	0.03	Control	360.139	48.1107	204.125	2.90375	0.991824	2.92769	0.00341494	0.224504
ENSDART00000137652.2	0.03	Control	125.714	25.9219	75.8182	2.27742	0.777956	2.92744	0.00341763	0.224504
ENSDART00000129762.4	0.03	Control	3901.78	2854.27	3378.02	0.451263	0.154218	2.92614	0.003432	0.224983
ENSDART00000193693.1	0.03	Control	1120.59	473.191	796.892	1.24355	0.425485	2.92265	0.00347062	0.226762
ENSDART00000150911.3	0.03	Control	587.083	768.167	677.625	-0.387053	0.132443	-2.92241	0.00347339	0.226762
ENSDART00000115049.3	0.03	Control	313.627	188.739	251.183	0.732513	0.250804	2.92066	0.00349294	0.22757
ENSDART00000188834.1	0.03	Control	878.473	683.754	781.113	0.362445	0.124243	2.91723	0.0035315	0.229612
ENSDART00000158011.2	0.03	Control	14618.5	7612.01	11115.3	0.941452	0.322996	2.91475	0.00355972	0.230975
ENSDART00000192281.1	0.03	Control	828.28	255.183	541.731	1.69869	0.583055	2.91343	0.00357487	0.231485
ENSDART00000160586.2	0.03	Control	868.095	425.478	646.787	1.0285	0.353214	2.91184	0.00359303	0.231729
ENSDART00000169365.2	0.03	Control	2747.38	1122.71	1935.04	1.29114	0.443415	2.91182	0.0035933	0.231729
ENSDART00000189821.1	0.03	Control	188.409	60.1001	124.255	1.64964	0.566654	2.91119	0.0036005	0.231729
ENSDART00000193146.1	0.03	Control	21.8961	0	10.948	6.85539	2.35839	2.90681	0.00365139	0.234202
ENSDART00000135260.3	0.03	Control	51.487	1.07188	26.2794	5.55189	1.91016	2.9065	0.00365497	0.234202
ENSDART00000081494.5	0.03	Control	151.263	79.4609	115.362	0.931946	0.320816	2.90492	0.00367345	0.234202
ENSDART00000159094.2	0.03	Control	228.606	139.496	184.051	0.713951	0.245775	2.9049	0.00367368	0.234202
ENSDART00000156555.2	0.03	Control	104.155	18.0901	61.1225	2.52727	0.870055	2.90473	0.00367575	0.234202
ENSDART00000162848.2	0.03	Control	101.01	48.6477	74.829	1.05652	0.363904	2.90329	0.0036927	0.234371
ENSDART00000180878.1	0.03	Control	24.8847	0	12.4423	7.04147	2.42538	2.90325	0.00369315	0.234371
ENSDART00000075275.6	0.03	Control	1318.46	696.735	1007.6	0.919967	0.316973	2.90236	0.00370366	0.23457
ENSDART00000137861.2	0.03	Control	174.478	36.7514	105.615	2.24859	0.775803	2.8984	0.00375067	0.236401
ENSDART00000121872.3	0.03	Control	169.732	87.0764	128.404	0.960024	0.331244	2.89824	0.00375268	0.236401
ENSDART00000161098.2	0.03	Control	553.002	312.727	432.864	0.821967	0.283633	2.89799	0.00375557	0.236401
ENSDART00000154157.2	0.03	Control	407.67	245.498	326.584	0.730417	0.252128	2.89701	0.00376739	0.236401
ENSDART00000150649.3	0.03	Control	144.877	74.9214	109.899	0.95165	0.328516	2.89681	0.00376974	0.236401
ENSDART00000144280.2	0.03	Control	12042.9	4001.2	8022.07	1.58969	0.549004	2.89559	0.0037845	0.236565
ENSDART00000174212.2	0.03	Control	1395.83	1677.16	1536.5	-0.264609	0.0914083	-2.89481	0.00379393	0.236565
ENSDART00000131372.2	0.03	Control	948.629	801.694	875.161	0.241483	0.0834269	2.89454	0.00379711	0.236565
ENSDART00000139392.2	0.03	Control	40.9042	4.70737	22.8058	3.1214	1.07853	2.89413	0.00380212	0.236565
ENSDART00000142079.3	0.03	Control	69.9716	35.901	52.9363	0.961386	0.332337	2.89281	0.00381818	0.2371
ENSDART00000114943.4	0.03	Control	673.577	390.9	532.239	0.785689	0.271695	2.8918	0.00383038	0.237394
ENSDART00000121821.3	0.03	Control	506.895	129.974	318.434	1.96316	0.679479	2.88921	0.00386214	0.238661
ENSDART00000165940.2	0.03	Control	920.264	681.559	800.912	0.433781	0.150154	2.88891	0.00386584	0.238661
ENSDART00000126277.4	0.03	Control	91.6996	46.5831	69.1413	0.97623	0.338014	2.88813	0.00387538	0.238787
ENSDART00000144423.2	0.03	Control	0	18.9085	9.45426	-6.74739	2.33826	-2.88565	0.00390611	0.240214
ENSDART00000067166.6	0.03	Control	112.566	148.295	130.43	-0.39394	0.136569	-2.88455	0.00391979	0.24059
ENSDART00000150221.2	0.03	Control	144.795	106.776	125.785	0.435358	0.150985	2.88346	0.00393335	0.240743
ENSDART00000168317.3	0.03	Control	261.931	384.497	323.214	-0.552135	0.191505	-2.88313	0.00393742	0.240743
ENSDART00000140990.3	0.03	Control	100.275	17.2146	58.7446	2.54314	0.882478	2.88182	0.00395391	0.241121
ENSDART00000189996.1	0.03	Control	427.91	68.226	248.068	2.64958	0.919535	2.88143	0.00395877	0.241121
ENSDART00000151172.2	0.03	Control	57.0048	33.2202	45.1125	0.783512	0.272051	2.88002	0.00397651	0.241676
ENSDART00000138016.2	0.03	Control	457.216	340.615	398.916	0.424736	0.147503	2.8795	0.00398308	0.241676
ENSDART00000131215.2	0.03	Control	630.12	499.638	564.879	0.3361	0.116857	2.87616	0.00402547	0.243497
ENSDART00000137769.3	0.03	Control	223.15	115.56	169.355	0.947884	0.329675	2.8752	0.00403768	0.243497
ENSDART00000180187.1	0.03	Control	173.806	103.943	138.874	0.743645	0.258728	2.87424	0.00405007	0.243497
ENSDART00000147226.4	0.03	Control	1013.6	1323.29	1168.44	-0.383831	0.133546	-2.87415	0.0040512	0.243497
ENSDART00000181225.1	0.03	Control	0	21.5303	10.7652	-6.9338	2.41248	-2.87413	0.00405138	0.243497
ENSDART00000100600.4	0.03	Control	128.475	210.521	169.498	-0.710115	0.247517	-2.86895	0.00411831	0.246543
ENSDART00000189443.1	0.03	Control	86.3519	49.5507	67.9513	0.804344	0.280366	2.8689	0.00411896	0.246543
ENSDART00000185408.1	0.03	Control	994.521	228.853	611.687	2.11927	0.738834	2.8684	0.00412547	0.246543
ENSDART00000157340.4	0.03	Control	4.14413	50.5769	27.3605	-3.60447	1.25699	-2.86754	0.0041368	0.246543
ENSDART00000134098.2	0.03	Control	1104.77	1286.16	1195.47	-0.219734	0.0766363	-2.86723	0.00414085	0.246543
ENSDART00000169364.2	0.03	Control	110.427	69.2602	89.8437	0.672683	0.234775	2.86523	0.00416709	0.247642
ENSDART00000012120.10	0.03	Control	309.632	125.779	217.705	1.29906	0.453558	2.86415	0.00418125	0.24802
ENSDART00000165425.2	0.03	Control	456.625	232.572	344.598	0.972594	0.339813	2.86214	0.00420789	0.248872
ENSDART00000099475.6	0.03	Control	2365.59	2012.96	2189.28	0.232939	0.0813935	2.86189	0.00421127	0.248872
ENSDART00000149730.3	0.03	Control	952.864	1186.38	1069.62	-0.316344	0.110573	-2.86096	0.00422361	0.249138
ENSDART00000164259.2	0.03	Control	31.5623	93.8406	62.7015	-1.57083	0.549252	-2.85994	0.00423717	0.249475
ENSDART00000180931.1	0.03	Control	45.2179	11.8983	28.5581	1.92996	0.675567	2.85679	0.00427945	0.251499
ENSDART00000019905.9	0.03	Control	80.7846	118.671	99.7279	-0.549356	0.192384	-2.85552	0.00429666	0.251893
ENSDART00000187665.1	0.03	Control	239.623	139.308	189.466	0.782798	0.274173	2.85512	0.004302	0.251893
ENSDART00000025227.11	0.03	Control	1357.37	1139.11	1248.24	0.253082	0.0886642	2.85439	0.00431194	0.251924
ENSDART00000189537.1	0.03	Control	20.0328	0	10.0164	6.72748	2.35728	2.85392	0.00431838	0.251924
ENSDART00000092381.6	0.03	Control	336.858	472.877	404.868	-0.487715	0.17098	-2.85247	0.00433805	0.252608
ENSDART00000133369.3	0.03	Control	1239.45	513.779	876.614	1.27033	0.445571	2.85102	0.00435795	0.253303
ENSDART00000167994.2	0.03	Control	971.96	1245.9	1108.93	-0.357863	0.125551	-2.85034	0.00436727	0.25334
ENSDART00000021693.9	0.03	Control	1529.68	1832.68	1681.18	-0.260323	0.0913474	-2.84981	0.00437452	0.25334
ENSDART00000105688.4	0.03	Control	26.6363	0	13.3181	7.13819	2.50589	2.84856	0.00439171	0.253873
ENSDART00000179778.1	0.03	Control	74.4055	0	37.2027	8.62042	3.02708	2.84777	0.0044027	0.254046
ENSDART00000008696.8	0.03	Control	1649.85	1274.56	1462.2	0.372006	0.130753	2.84511	0.00443965	0.255714
ENSDART00000185434.1	0.03	Control	324.04	151.741	237.891	1.09454	0.384863	2.84397	0.00445547	0.256162
ENSDART00000155298.2	0.03	Control	1632.03	1321.14	1476.58	0.304078	0.107012	2.84154	0.00448959	0.257657
ENSDART00000186522.1	0.03	Control	73.2246	0	36.6123	8.59729	3.0271	2.84011	0.00450978	0.257719
ENSDART00000103734.5	0.03	Control	73.1674	0	36.5837	8.59624	3.0271	2.83976	0.00451468	0.257719
ENSDART00000161928.2	0.03	Control	0	68.1183	34.0591	-8.59658	3.02724	-2.83974	0.00451499	0.257719
ENSDART00000153068.3	0.03	Control	1011.17	1624.36	1317.76	-0.683459	0.240775	-2.83858	0.0045315	0.258198
ENSDART00000156403.2	0.03	Control	339.341	185.281	262.311	0.873645	0.307932	2.83713	0.00455205	0.258331
ENSDART00000097823.5	0.03	Control	219.788	118.858	169.323	0.885323	0.312101	2.83665	0.0045589	0.258331
ENSDART00000144250.3	0.03	Control	30.828	58.5758	44.7019	-0.918514	0.323836	-2.83635	0.00456324	0.258331
ENSDART00000136076.3	0.03	Control	269.979	395.388	332.683	-0.548882	0.193532	-2.83613	0.00456633	0.258331
ENSDART00000187115.1	0.03	Control	193.543	146.967	170.255	0.398473	0.140592	2.83425	0.00459339	0.2594
ENSDART00000192363.1	0.03	Control	134.309	74.6124	104.461	0.846901	0.298957	2.83285	0.00461351	0.259687
ENSDART00000171204.2	0.03	Control	461.393	332.069	396.731	0.473133	0.167023	2.83274	0.00461505	0.259687
ENSDART00000163711.2	0.03	Control	65.1911	1.33953	33.2653	5.59062	1.97395	2.83219	0.00462297	0.259687
ENSDART00000126565.4	0.03	Control	698.08	896.337	797.209	-0.360313	0.127275	-2.83098	0.00464054	0.260014
ENSDART00000149878.2	0.03	Control	122.466	53.2882	87.8773	1.20042	0.424078	2.83066	0.00464516	0.260014
ENSDART00000188398.1	0.03	Control	89.3146	24.0861	56.7003	1.88948	0.668341	2.82712	0.00469692	0.26245
ENSDART00000091567.6	0.03	Control	0	18.2044	9.10222	-6.69186	2.36765	-2.82637	0.00470787	0.2626
ENSDART00000091809.5	0.03	Control	47.6112	10.645	29.1281	2.14995	0.760942	2.82538	0.00472249	0.262933
ENSDART00000140535.2	0.03	Control	273.379	78.3466	175.863	1.80283	0.638206	2.82484	0.00473037	0.262933
ENSDART00000123624.3	0.03	Control	51.885	2.1694	27.0272	4.581	1.62272	2.82304	0.00475703	0.263067
ENSDART00000080689.6	0.03	Control	25.6191	0	12.8096	7.08196	2.509	2.82262	0.00476329	0.263067
ENSDART00000185186.1	0.03	Control	53.0398	84.3936	68.7167	-0.663814	0.235183	-2.82255	0.00476438	0.263067
ENSDART00000166969.2	0.03	Control	120.075	164.854	142.465	-0.459204	0.162697	-2.82245	0.0047659	0.263067
ENSDART00000165796.2	0.03	Control	62.7674	33.8211	48.2942	0.888773	0.315042	2.82113	0.0047855	0.263621
ENSDART00000138818.4	0.03	Control	1100.64	835.949	968.297	0.396072	0.140419	2.82064	0.00479281	0.263621
ENSDART00000125579.4	0.03	Control	70.2203	0	35.1102	8.53684	3.02713	2.8201	0.0048008	0.263621
ENSDART00000180005.1	0.03	Control	21013.5	10177.7	15595.6	1.04592	0.370988	2.81928	0.00481309	0.26384
ENSDART00000193681.1	0.03	Control	2664.54	1370.46	2017.5	0.959292	0.340688	2.81575	0.00486636	0.266301
ENSDART00000115330.5	0.03	Control	2007.72	3035.68	2521.7	-0.596401	0.211865	-2.81501	0.00487759	0.266346
ENSDART00000021782.10	0.03	Control	83.4136	56.0804	69.747	0.571038	0.202885	2.81459	0.00488394	0.266346
ENSDART00000122305.3	0.03	Control	816.934	318.733	567.833	1.35809	0.482777	2.81308	0.00490693	0.266655
ENSDART00000168749.2	0.03	Control	127.861	209.611	168.736	-0.710342	0.252547	-2.81272	0.0049125	0.266655
ENSDART00000183382.1	0.03	Control	2306.98	3216.39	2761.68	-0.479361	0.170475	-2.81191	0.00492483	0.266655
ENSDART00000192909.1	0.03	Control	56.4149	15.9633	36.1891	1.80931	0.64357	2.81137	0.00493318	0.266655
ENSDART00000130686.3	0.03	Control	24.3283	3.53921	13.9338	2.78611	0.991122	2.81107	0.00493769	0.266655
ENSDART00000077151.4	0.03	Control	36.9459	77.2417	57.0938	-1.05889	0.376813	-2.81011	0.00495248	0.266655
ENSDART00000168302.2	0.03	Control	31.498	48.1512	39.8246	-0.616306	0.219367	-2.80947	0.00496229	0.266655
ENSDART00000154115.2	0.03	Control	442.645	603.755	523.2	-0.447656	0.159382	-2.8087	0.00497419	0.266655
ENSDART00000141142.2	0.03	Control	1261.68	925.022	1093.35	0.448277	0.159629	2.80825	0.00498113	0.266655
ENSDART00000124104.2	0.03	Control	347.556	213.564	280.56	0.702638	0.250285	2.80735	0.00499507	0.266655
ENSDART00000138940.2	0.03	Control	82.6622	9.17032	45.9163	3.16921	1.12908	2.80689	0.00500223	0.266655
ENSDART00000193159.1	0.03	Control	68.1813	0	34.0907	8.49442	3.02716	2.80607	0.00501501	0.266655
ENSDART00000137928.2	0.03	Control	787.933	1077.73	932.833	-0.451428	0.16089	-2.80582	0.00501889	0.266655
ENSDART00000093611.3	0.03	Control	1357.54	817.451	1087.5	0.731528	0.260724	2.80575	0.0050199	0.266655
ENSDART00000143840.3	0.03	Control	17.3332	0.424252	8.87871	5.33634	1.90203	2.8056	0.00502224	0.266655
ENSDART00000051553.4	0.03	Control	1681.53	2125.39	1903.46	-0.337757	0.120401	-2.80527	0.00502738	0.266655
ENSDART00000051362.7	0.03	Control	1813.66	1216.56	1515.11	0.576339	0.205489	2.80472	0.00503603	0.266655
ENSDART00000167061.2	0.03	Control	2233.93	1134.72	1684.33	0.977205	0.348531	2.80378	0.00505068	0.266655
ENSDART00000146490.3	0.03	Control	153.054	210.745	181.899	-0.460898	0.164396	-2.80359	0.00505378	0.266655
ENSDART00000101928.6	0.03	Control	2767.95	1786.94	2277.45	0.631373	0.22522	2.80336	0.00505734	0.266655
ENSDART00000177669.2	0.03	Control	504.678	399.872	452.275	0.334513	0.119369	2.80235	0.00507325	0.267051
ENSDART00000162771.2	0.03	Control	131.671	60.4306	96.0509	1.11805	0.399435	2.79909	0.00512468	0.269312
ENSDART00000063912.5	0.03	Control	1697.08	1254.94	1476.01	0.43524	0.155559	2.79792	0.00514332	0.269821
ENSDART00000164623.2	0.03	Control	398.647	547.213	472.93	-0.45562	0.162872	-2.79741	0.00515133	0.269821
ENSDART00000112808.5	0.03	Control	785.401	648.686	717.043	0.277662	0.0992885	2.79652	0.00516564	0.270126
ENSDART00000183816.1	0.03	Control	14.8707	39.1911	27.0309	-1.38577	0.495938	-2.79423	0.00520232	0.271597
ENSDART00000044214.6	0.03	Control	718.338	519.182	618.76	0.46675	0.167323	2.7895	0.00527888	0.275142
ENSDART00000125633.4	0.03	Control	10656.1	5614.68	8135.37	0.924349	0.331457	2.78874	0.00529129	0.275338
ENSDART00000179479.2	0.03	Control	352.787	134.103	243.445	1.39352	0.499797	2.78818	0.0053005	0.275366
ENSDART00000125766.3	0.03	Control	96.3921	130.208	113.3	-0.43242	0.155145	-2.78719	0.00531672	0.275594
ENSDART00000123621.3	0.03	Control	6338.16	4406.21	5372.19	0.524414	0.188174	2.78686	0.00532222	0.275594
ENSDART00000021437.10	0.03	Control	249.322	318.065	283.693	-0.351199	0.126077	-2.78558	0.00534317	0.275813
ENSDART00000173442.2	0.03	Control	56.8621	22.8833	39.8727	1.29464	0.464817	2.78527	0.00534837	0.275813
ENSDART00000191493.1	0.03	Control	49.0211	20.4471	34.7341	1.25154	0.449384	2.78502	0.00535248	0.275813
ENSDART00000033844.8	0.03	Control	5343.65	2949.75	4146.7	0.857245	0.308062	2.7827	0.00539082	0.277339
ENSDART00000113818.4	0.03	Control	33.2503	62.7083	47.9793	-0.913813	0.328513	-2.78166	0.00540815	0.277781
ENSDART00000172454.1	0.03	Control	109.137	54.4284	81.7825	1.00208	0.360366	2.78072	0.00542391	0.277954
ENSDART00000126405.4	0.03	Control	179.149	107.69	143.42	0.732737	0.263584	2.7799	0.00543752	0.277954
ENSDART00000190197.1	0.03	Control	3185.22	1862.32	2523.77	0.774383	0.278608	2.77947	0.00544484	0.277954
ENSDART00000183152.1	0.03	Control	5386.32	2652.74	4019.53	1.02189	0.367691	2.77922	0.00544893	0.277954
ENSDART00000033922.9	0.03	Control	479.308	639.183	559.245	-0.415256	0.149441	-2.77873	0.00545711	0.277954
ENSDART00000180126.1	0.03	Control	100.387	50.9286	75.6578	0.976107	0.351329	2.77833	0.00546396	0.277954
ENSDART00000157045.2	0.03	Control	180.863	241.131	210.997	-0.412455	0.148553	-2.77649	0.00549489	0.27908
ENSDART00000190695.1	0.03	Control	10.481	26.4542	18.4676	-1.32558	0.477702	-2.77491	0.00552168	0.279867
ENSDART00000189755.1	0.03	Control	208.423	23.3521	115.887	3.15957	1.13877	2.77454	0.00552798	0.279867
ENSDART00000182378.1	0.03	Control	484.306	272.825	378.565	0.827581	0.298456	2.77287	0.00555636	0.280857
ENSDART00000074534.6	0.03	Control	628.745	367.057	497.901	0.775967	0.279979	2.77152	0.00557959	0.281583
ENSDART00000141782.2	0.03	Control	241.201	153.261	197.231	0.655521	0.236632	2.77021	0.00560208	0.28227
ENSDART00000193959.1	0.03	Control	88.5071	29.3644	58.9357	1.58848	0.573589	2.76937	0.00561642	0.282545
ENSDART00000149011.2	0.03	Control	2125.8	1570.79	1848.3	0.436551	0.157713	2.768	0.00564008	0.282697
ENSDART00000187365.1	0.03	Control	2160.51	1293.12	1726.81	0.740391	0.267486	2.76796	0.00564085	0.282697
ENSDART00000140914.2	0.03	Control	15.4515	39.3678	27.4096	-1.33698	0.483072	-2.76766	0.00564612	0.282697
ENSDART00000137172.3	0.03	Control	498.324	696.792	597.558	-0.484755	0.175233	-2.76635	0.00566879	0.283386
ENSDART00000097651.5	0.03	Control	83.251	44.0727	63.6619	0.910912	0.329423	2.76518	0.00568918	0.283959
ENSDART00000080372.6	0.03	Control	19.3326	0	9.66632	6.67564	2.41502	2.76422	0.00570584	0.284256
ENSDART00000165894.2	0.03	Control	766.371	575.291	670.831	0.413169	0.149528	2.76315	0.00572469	0.284256
ENSDART00000160530.2	0.03	Control	4477.36	2751.82	3614.59	0.7022	0.254154	2.76289	0.0057292	0.284256
ENSDART00000161353.2	0.03	Control	435.675	245.515	340.595	0.827466	0.299739	2.76063	0.00576909	0.284256
ENSDART00000162640.2	0.03	Control	379.425	1.34082	190.383	8.11512	2.9399	2.76034	0.0057742	0.284256
ENSDART00000141478.3	0.03	Control	19.2142	0	9.60708	6.66671	2.4153	2.7602	0.00577659	0.284256
ENSDART00000149411.2	0.03	Control	680.363	926.391	803.377	-0.44483	0.161188	-2.7597	0.00578539	0.284256
ENSDART00000125333.3	0.03	Control	250.747	118.586	184.666	1.07848	0.390834	2.75943	0.00579026	0.284256
ENSDART00000085388.5	0.03	Control	331.833	463.373	397.603	-0.480606	0.174222	-2.75859	0.00580518	0.284256
ENSDART00000133517.2	0.03	Control	822.321	642.862	732.592	0.354619	0.128559	2.7584	0.00580842	0.284256
ENSDART00000185908.1	0.03	Control	3015.38	1563.47	2289.42	0.947675	0.343571	2.75831	0.00581015	0.284256
ENSDART00000186404.1	0.03	Control	618.897	468.706	543.802	0.400753	0.145298	2.75815	0.00581302	0.284256
ENSDART00000155344.3	0.03	Control	785.889	404.711	595.3	0.956936	0.34703	2.7575	0.00582453	0.284256
ENSDART00000012507.8	0.03	Control	774.856	618.697	696.776	0.321957	0.116757	2.75749	0.00582479	0.284256
ENSDART00000114723.4	0.03	Control	219.418	110.082	164.75	0.995397	0.361013	2.75724	0.00582924	0.284256
ENSDART00000144766.2	0.03	Control	3051.91	2246	2648.96	0.441962	0.160333	2.75652	0.00584196	0.28444
ENSDART00000150743.2	0.03	Control	116.597	45.9944	81.2956	1.3372	0.485355	2.75509	0.00586766	0.285254
ENSDART00000170700.2	0.03	Control	87.6103	129.957	108.784	-0.569126	0.206626	-2.75437	0.00588044	0.285439
ENSDART00000137572.3	0.03	Control	2367.18	1990.11	2178.65	0.250266	0.0909095	2.75292	0.00590667	0.286276
ENSDART00000182519.1	0.03	Control	212.731	105.262	158.996	1.01398	0.368476	2.75183	0.00592626	0.286788
ENSDART00000147959.2	0.03	Control	331.331	212.771	272.051	0.637449	0.231777	2.75027	0.00595468	0.287327
ENSDART00000145122.2	0.03	Control	15.3066	39.854	27.5803	-1.36557	0.496529	-2.75022	0.00595547	0.287327
ENSDART00000144031.2	0.03	Control	1485.61	1220.65	1353.13	0.283274	0.10306	2.74864	0.00598432	0.288281
ENSDART00000192374.1	0.03	Control	199.401	159.439	179.42	0.31816	0.115807	2.74734	0.00600817	0.288913
ENSDART00000151106.3	0.03	Control	1054.43	655.873	855.153	0.684581	0.249217	2.74693	0.00601561	0.288913
ENSDART00000045303.7	0.03	Control	313.155	187.18	250.168	0.743794	0.270988	2.74475	0.00605577	0.289973
ENSDART00000048994.7	0.03	Control	1309.55	1798.14	1553.85	-0.456696	0.16639	-2.74474	0.00605592	0.289973
ENSDART00000132172.2	0.03	Control	146.323	113.34	129.832	0.364738	0.132911	2.74422	0.00606554	0.289996
ENSDART00000136356.3	0.03	Control	358.049	247.978	303.014	0.530809	0.19361	2.74163	0.00611345	0.291666
ENSDART00000129844.3	0.03	Control	506.329	219.248	362.789	1.20698	0.440327	2.7411	0.00612333	0.291666
ENSDART00000009909.9	0.03	Control	204.593	115.249	159.921	0.82791	0.302084	2.74066	0.00613161	0.291666
ENSDART00000153586.2	0.03	Control	310.245	225.946	268.095	0.459114	0.167538	2.74036	0.00613714	0.291666
ENSDART00000129559.3	0.03	Control	88.8288	119.663	104.246	-0.430666	0.157227	-2.73913	0.00616014	0.292055
ENSDART00000140745.2	0.03	Control	131.689	56.2121	93.9507	1.2274	0.448181	2.73862	0.00616984	0.292055
ENSDART00000149764.2	0.03	Control	189.139	73.8459	131.492	1.35687	0.495489	2.73845	0.0061729	0.292055
ENSDART00000136805.2	0.03	Control	17.1681	0	8.58407	6.50451	2.37773	2.7356	0.00622672	0.294164
ENSDART00000103969.6	0.03	Control	2050	2377.14	2213.57	-0.213558	0.0780926	-2.73468	0.00624409	0.294226
ENSDART00000161107.2	0.03	Control	179.919	285.963	232.941	-0.668621	0.244536	-2.73424	0.00625248	0.294226
ENSDART00000136624.2	0.03	Control	712.431	1114.01	913.219	-0.644587	0.235772	-2.73394	0.00625823	0.294226
ENSDART00000074161.7	0.03	Control	667.355	565.551	616.453	0.239	0.0874313	2.73358	0.00626504	0.294226
ENSDART00000027982.9	0.03	Control	1181.14	832.867	1007	0.503792	0.18434	2.73295	0.0062769	0.294348
ENSDART00000002241.7	0.03	Control	294.388	121.741	208.064	1.27194	0.46584	2.73041	0.00632552	0.296008
ENSDART00000194022.1	0.03	Control	9353.15	5983.18	7668.16	0.644657	0.23615	2.72987	0.00633597	0.296008
ENSDART00000158817.2	0.03	Control	157.794	111.071	134.433	0.505255	0.185156	2.72881	0.0063564	0.296008
ENSDART00000173018.2	0.03	Control	148.904	49.4918	99.1979	1.58805	0.58198	2.72869	0.00635858	0.296008
ENSDART00000121574.3	0.03	Control	2064.39	932.258	1498.32	1.14689	0.420308	2.72868	0.00635886	0.296008
ENSDART00000137308.3	0.03	Control	408.427	469.716	439.071	-0.201564	0.073894	-2.72774	0.0063769	0.296414
ENSDART00000156366.2	0.03	Control	302.513	457.515	380.014	-0.595095	0.218206	-2.72722	0.00638705	0.296453
ENSDART00000187703.1	0.03	Control	63.433	9.99126	36.7121	2.66396	0.977168	2.7262	0.00640674	0.296715
ENSDART00000190875.1	0.03	Control	1020.81	701.641	861.225	0.541274	0.19858	2.72572	0.00641605	0.296715
ENSDART00000132183.3	0.03	Control	548.682	697.449	623.065	-0.345027	0.126608	-2.72516	0.00642698	0.296715
ENSDART00000108748.3	0.03	Control	1077.01	613.786	845.397	0.811318	0.297731	2.72501	0.00643003	0.296715
ENSDART00000076425.5	0.03	Control	562.928	462.04	512.484	0.282787	0.103858	2.72283	0.00647245	0.29782
ENSDART00000155054.4	0.03	Control	286.56	122.658	204.609	1.22385	0.449477	2.72282	0.00647272	0.29782
ENSDART00000110567.6	0.03	Control	601.239	766.68	683.959	-0.351363	0.129101	-2.72162	0.00649628	0.298472
ENSDART00000175224.2	0.03	Control	274.424	131.956	203.19	1.05577	0.388236	2.71942	0.00653971	0.300034
ENSDART00000062426.6	0.03	Control	699.279	406.543	552.911	0.782578	0.287882	2.7184	0.00655981	0.300523
ENSDART00000084327.6	0.03	Control	822.141	390.267	606.204	1.07398	0.395184	2.71767	0.00657443	0.300759
ENSDART00000166978.2	0.03	Control	218.366	18.6071	118.486	3.55118	1.30849	2.71395	0.00664855	0.303713
ENSDART00000188658.1	0.03	Control	238.169	173.403	205.786	0.457062	0.168583	2.71119	0.00670412	0.305812
ENSDART00000152759.2	0.03	Control	653.162	335.234	494.198	0.962237	0.35498	2.71068	0.00671446	0.305845
ENSDART00000188536.1	0.03	Control	40.4014	72.6424	56.5219	-0.838727	0.309613	-2.70895	0.00674959	0.306502
ENSDART00000140464.4	0.03	Control	108.93	155.612	132.271	-0.510326	0.188435	-2.70823	0.00676427	0.306502
ENSDART00000126424.3	0.03	Control	449.91	305.447	377.678	0.559212	0.206524	2.70774	0.00677431	0.306502
ENSDART00000177303.2	0.03	Control	514.669	758.904	636.787	-0.558725	0.206352	-2.70763	0.00677659	0.306502
ENSDART00000002247.8	0.03	Control	641.451	367.806	504.629	0.801893	0.296163	2.7076	0.0067771	0.306502
ENSDART00000173228.2	0.03	Control	440.169	571.826	505.998	-0.375781	0.138861	-2.70616	0.00680658	0.307279
ENSDART00000187953.1	0.03	Control	2600.27	1389.36	1994.82	0.904392	0.33424	2.70582	0.00681359	0.307279
ENSDART00000189957.1	0.03	Control	208.179	137.158	172.669	0.603421	0.223093	2.7048	0.00683465	0.307659
ENSDART00000191852.1	0.03	Control	141.754	66.2505	104.002	1.09557	0.405129	2.70426	0.00684569	0.307659
ENSDART00000182226.1	0.03	Control	51.4205	91.8572	71.6388	-0.84505	0.312563	-2.70362	0.00685895	0.307659
ENSDART00000187433.1	0.03	Control	55.8902	1.04157	28.4659	5.74645	2.12553	2.70353	0.00686073	0.307659
ENSDART00000136631.2	0.03	Control	151.013	20.748	85.8808	2.86188	1.05892	2.70265	0.006879	0.308036
ENSDART00000163735.2	0.03	Control	1936.05	2367.18	2151.61	-0.290158	0.107379	-2.70219	0.00688852	0.308036
ENSDART00000182368.1	0.03	Control	47.6689	22.0664	34.8676	1.12067	0.41505	2.70009	0.00693218	0.309333
ENSDART00000164276.2	0.03	Control	464.04	281.27	372.655	0.72147	0.267316	2.69894	0.006956	0.309333
ENSDART00000184737.1	0.03	Control	112.639	50.8759	81.7574	1.14142	0.422928	2.69884	0.00695809	0.309333
ENSDART00000036779.8	0.03	Control	443.847	690.483	567.165	-0.636616	0.235926	-2.69837	0.00696797	0.309333
ENSDART00000010991.10	0.03	Control	48.4188	0	24.2094	8.00038	2.96556	2.69776	0.00698078	0.309333
ENSDART00000185708.1	0.03	Control	48.4033	0	24.2016	8.00001	2.96559	2.69761	0.00698388	0.309333
ENSDART00000040126.10	0.03	Control	381.484	231.818	306.651	0.716221	0.26551	2.69753	0.00698563	0.309333
ENSDART00000051528.9	0.03	Control	169.576	78.3152	123.946	1.11315	0.412967	2.6955	0.00702834	0.309774
ENSDART00000193617.1	0.03	Control	1398.9	520.57	959.735	1.42608	0.529131	2.69514	0.00703587	0.309774
ENSDART00000186344.1	0.03	Control	1595.92	964.653	1280.29	0.726151	0.269447	2.69497	0.00703953	0.309774
ENSDART00000174570.2	0.03	Control	444.12	327.695	385.908	0.438802	0.162832	2.69482	0.00704271	0.309774
ENSDART00000088077.5	0.03	Control	263.933	197.853	230.893	0.411872	0.152843	2.69474	0.0070443	0.309774
ENSDART00000045183.8	0.03	Control	63.7015	24.6606	44.181	1.37281	0.509616	2.69381	0.00706412	0.310216
ENSDART00000136068.3	0.03	Control	812.127	361.471	586.799	1.16794	0.433661	2.69322	0.00707658	0.310335
ENSDART00000192691.1	0.03	Control	47.9986	0	23.9993	7.98782	2.96698	2.69223	0.00709751	0.310824
ENSDART00000172235.2	0.03	Control	1431.6	1059.85	1245.73	0.433601	0.16111	2.69133	0.00711675	0.311233
ENSDART00000168091.1	0.03	Control	974.108	579.179	776.644	0.74974	0.278623	2.69088	0.00712642	0.311233
ENSDART00000161311.2	0.03	Control	531.855	680.313	606.084	-0.35426	0.131758	-2.68872	0.00717255	0.311824
ENSDART00000165014.2	0.03	Control	353.604	250.881	302.243	0.490292	0.182352	2.68871	0.00717293	0.311824
ENSDART00000017053.8	0.03	Control	1811.06	988.354	1399.71	0.873445	0.324888	2.68845	0.00717842	0.311824
ENSDART00000162528.2	0.03	Control	184.615	101.111	142.863	0.867205	0.322601	2.68817	0.00718449	0.311824
ENSDART00000004548.8	0.03	Control	66.4621	112.188	89.3249	-0.748446	0.278444	-2.68796	0.00718899	0.311824
ENSDART00000165321.2	0.03	Control	1491.72	973.639	1232.68	0.615845	0.229186	2.6871	0.00720752	0.31192
ENSDART00000181436.1	0.03	Control	24.6288	9.12648	16.8776	1.41161	0.52536	2.68695	0.00721084	0.31192
ENSDART00000138075.2	0.03	Control	70.2696	28.1954	49.2325	1.31462	0.489417	2.6861	0.00722925	0.312292
ENSDART00000180414.1	0.03	Control	537.644	280.986	409.315	0.93541	0.348354	2.68523	0.00724797	0.312599
ENSDART00000143338.3	0.03	Control	149.999	63.1133	106.556	1.24901	0.465288	2.68437	0.00726657	0.312599
ENSDART00000180617.1	0.03	Control	82.7212	57.42	70.0706	0.522442	0.194649	2.68402	0.00727418	0.312599
ENSDART00000158215.2	0.03	Control	1457.79	666.639	1062.21	1.12851	0.420478	2.68388	0.0072773	0.312599
ENSDART00000148138.3	0.03	Control	1284.84	975.674	1130.26	0.396738	0.147851	2.68337	0.00728851	0.312599
ENSDART00000154614.2	0.03	Control	108.091	45.4825	76.7867	1.2459	0.46441	2.68277	0.0073015	0.312599
ENSDART00000191776.1	0.03	Control	47.5026	0	23.7513	7.97295	2.9721	2.6826	0.00730518	0.312599
ENSDART00000123567.3	0.03	Control	84.0327	0.510208	42.2715	7.6073	2.83753	2.68096	0.00734122	0.313464
ENSDART00000179753.1	0.03	Control	449.789	218.717	334.253	1.03978	0.387924	2.68037	0.00735404	0.313464
ENSDART00000065137.3	0.03	Control	2155.21	1728.49	1941.85	0.318411	0.118808	2.68003	0.00736146	0.313464
ENSDART00000132035.2	0.03	Control	409.67	272.03	340.85	0.588942	0.219811	2.67931	0.00737733	0.313464
ENSDART00000192336.1	0.03	Control	80.8033	38.217	59.5102	1.08438	0.404875	2.6783	0.0073997	0.313464
ENSDART00000145770.4	0.03	Control	68.6622	139.705	104.183	-1.02321	0.38209	-2.67794	0.00740773	0.313464
ENSDART00000132329.3	0.03	Control	129.914	87.3278	108.621	0.575633	0.214997	2.67739	0.00741972	0.313464
ENSDART00000183723.1	0.03	Control	412.962	207.299	310.13	0.994499	0.371448	2.67736	0.00742052	0.313464
ENSDART00000192252.1	0.03	Control	123.872	9.53968	66.706	3.70514	1.38391	2.6773	0.00742187	0.313464
ENSDART00000141445.2	0.03	Control	205.435	98.2412	151.838	1.06192	0.396683	2.677	0.00742837	0.313464
ENSDART00000052780.5	0.03	Control	889.599	461.745	675.672	0.946141	0.353465	2.67676	0.00743385	0.313464
ENSDART00000134477.2	0.03	Control	10.5068	23.3699	16.9383	-1.15269	0.430714	-2.67624	0.00744528	0.31353
ENSDART00000112553.4	0.03	Control	0	42.941	21.4705	-7.93077	2.96401	-2.67568	0.00745768	0.313637
ENSDART00000155456.3	0.03	Control	20.8056	46.035	33.4203	-1.13818	0.425552	-2.67459	0.00748216	0.313943
ENSDART00000003998.10	0.03	Control	6740.33	4527.75	5634.04	0.573918	0.214591	2.67447	0.00748471	0.313943
ENSDART00000156692.3	0.03	Control	380.513	243.822	312.168	0.642374	0.240235	2.67395	0.00749645	0.314021
ENSDART00000187063.1	0.03	Control	46.7359	0	23.368	7.94941	2.97353	2.67339	0.00750886	0.314035
ENSDART00000191675.1	0.03	Control	46.7874	0	23.3937	7.95105	2.97476	2.67284	0.00752116	0.314035
ENSDART00000087040.6	0.03	Control	405.229	68.8389	237.034	2.55704	0.95676	2.67261	0.0075264	0.314035
ENSDART00000184331.1	0.03	Control	311.506	404.318	357.912	-0.375054	0.140377	-2.67176	0.0075455	0.314419
ENSDART00000173940.2	0.03	Control	5419.82	920.59	3170.21	2.55762	0.957583	2.67091	0.00756461	0.314803
ENSDART00000053622.3	0.03	Control	713.146	519.392	616.269	0.457263	0.171312	2.66918	0.00760365	0.316014
ENSDART00000192128.1	0.03	Control	433.041	679.814	556.427	-0.650195	0.243678	-2.66825	0.00762478	0.316478
ENSDART00000106120.5	0.03	Control	1178.5	1431.76	1305.13	-0.280534	0.105169	-2.66745	0.00764294	0.316618
ENSDART00000168953.2	0.03	Control	46.3136	0	23.1568	7.93634	2.9759	2.66687	0.00765615	0.316618
ENSDART00000177470.2	0.03	Control	329.507	181.285	255.396	0.862115	0.323278	2.66679	0.00765802	0.316618
ENSDART00000153451.2	0.03	Control	68.1263	33.6165	50.8714	1.01815	0.381984	2.66543	0.00768888	0.317278
ENSDART00000159356.2	0.03	Control	213.183	106.364	159.774	1.0031	0.376369	2.66521	0.00769394	0.317278
ENSDART00000021664.7	0.03	Control	1093.51	810.505	952.008	0.432349	0.162254	2.66464	0.00770715	0.317411
ENSDART00000185070.1	0.03	Control	220.027	294.27	257.148	-0.419507	0.157517	-2.66325	0.00773905	0.31812
ENSDART00000160336.2	0.03	Control	59.1052	30.5205	44.8128	0.943711	0.354377	2.66302	0.00774438	0.31812
ENSDART00000157643.2	0.03	Control	44.94	0	22.47	7.8933	2.96455	2.66256	0.00775477	0.318136
ENSDART00000181200.1	0.03	Control	45.9067	0	22.9533	7.92353	2.97696	2.66162	0.00777654	0.318618
ENSDART00000156052.3	0.03	Control	104.586	3.74627	54.1659	4.80891	1.80727	2.66088	0.00779377	0.318852
ENSDART00000187585.1	0.03	Control	58.3193	27.4129	42.8661	1.08238	0.406833	2.66051	0.00780232	0.318852
ENSDART00000145096.2	0.03	Control	55.8601	92.7209	74.2905	-0.729707	0.274339	-2.65988	0.00781693	0.319039
ENSDART00000066722.8	0.03	Control	2321.46	1190.5	1755.98	0.963379	0.36231	2.65899	0.00783748	0.319111
ENSDART00000145863.3	0.03	Control	2824.02	1528.17	2176.1	0.885912	0.333183	2.65894	0.00783875	0.319111
ENSDART00000180204.1	0.03	Control	184.632	246.121	215.376	-0.411727	0.154897	-2.65807	0.00785898	0.319414
ENSDART00000058503.7	0.03	Control	4876.68	6413.52	5645.1	-0.395108	0.148662	-2.65775	0.00786631	0.319414
ENSDART00000101902.5	0.03	Control	2075.82	1184.54	1630.18	0.80943	0.304858	2.65511	0.00792836	0.321363
ENSDART00000140410.2	0.03	Control	326.846	180.224	253.535	0.858245	0.323317	2.6545	0.00794268	0.321363
ENSDART00000187403.1	0.03	Control	122.877	258.958	190.918	-1.07445	0.404816	-2.65417	0.00795048	0.321363
ENSDART00000182742.1	0.03	Control	50.8377	10.7801	30.8089	2.23216	0.841061	2.65398	0.00795474	0.321363
ENSDART00000150366.3	0.03	Control	47.4009	29.1504	38.2757	0.690226	0.260333	2.65132	0.00801784	0.323502
ENSDART00000108476.4	0.03	Control	61.8661	91.2376	76.5518	-0.563864	0.212801	-2.64972	0.00805581	0.323585
ENSDART00000056712.6	0.03	Control	1607.19	1276.47	1441.83	0.332399	0.12545	2.64964	0.00805769	0.323585
ENSDART00000154682.2	0.03	Control	254.078	381.504	317.791	-0.584582	0.220664	-2.64919	0.00806848	0.323585
ENSDART00000189536.1	0.03	Control	555.774	382.405	469.09	0.539002	0.203462	2.64915	0.00806956	0.323585
ENSDART00000171951.3	0.03	Control	0	42.0311	21.0156	-7.89982	2.98209	-2.64909	0.00807079	0.323585
ENSDART00000074620.5	0.03	Control	173.944	58.2127	116.078	1.5782	0.595979	2.64807	0.00809517	0.323783
ENSDART00000168307.2	0.03	Control	1474.04	814.908	1144.47	0.854861	0.322829	2.64804	0.00809611	0.323783
ENSDART00000187056.1	0.03	Control	138.872	52.2216	95.5469	1.40955	0.532719	2.64596	0.00814603	0.32528
ENSDART00000160857.2	0.03	Control	241.384	174.496	207.94	0.463623	0.175241	2.64563	0.00815399	0.32528
ENSDART00000182181.1	0.03	Control	100.512	59.1705	79.8414	0.764419	0.289021	2.64485	0.00817268	0.325617
ENSDART00000155489.2	0.03	Control	17.0205	0	8.51026	6.49133	2.45561	2.64347	0.00820608	0.325957
ENSDART00000159645.2	0.03	Control	6554.4	3611.12	5082.76	0.859991	0.325338	2.64338	0.00820827	0.325957
ENSDART00000194188.1	0.03	Control	30.5051	14.277	22.391	1.09291	0.413474	2.64323	0.00821199	0.325957
ENSDART00000140489.2	0.03	Control	58.141	0.510208	29.3256	6.90591	2.61344	2.64246	0.00823061	0.326105
ENSDART00000173620.2	0.03	Control	15.7617	0	7.88086	6.38094	2.41537	2.64181	0.00824638	0.326105
ENSDART00000149783.3	0.03	Control	226.769	103.616	165.193	1.12815	0.427036	2.64181	0.00824648	0.326105
ENSDART00000005929.9	0.03	Control	434.735	665.233	549.984	-0.612408	0.231906	-2.64075	0.00827216	0.326343
ENSDART00000166699.2	0.03	Control	28.3878	4.55863	16.4732	2.66514	1.0093	2.64058	0.00827651	0.326343
ENSDART00000170616.3	0.03	Control	428.65	195.504	312.077	1.13213	0.428788	2.6403	0.00828328	0.326343
ENSDART00000135443.3	0.03	Control	147.102	277.211	212.156	-0.915452	0.346874	-2.63915	0.00831143	0.326775
ENSDART00000159349.2	0.03	Control	1397.53	881.316	1139.42	0.664919	0.251958	2.63901	0.0083148	0.326775
ENSDART00000160231.2	0.03	Control	1674.83	1497.28	1586.06	0.159743	0.0605607	2.63773	0.0083464	0.327165
ENSDART00000194231.1	0.03	Control	420.121	259.203	339.662	0.694576	0.263394	2.63702	0.00836374	0.327165
ENSDART00000185963.1	0.03	Control	939.939	721.028	830.483	0.383009	0.14532	2.63562	0.00839825	0.327165
ENSDART00000081040.7	0.03	Control	195.403	90.6574	143.03	1.10638	0.419874	2.63503	0.00841293	0.327165
ENSDART00000155256.2	0.03	Control	649.518	446.989	548.253	0.537977	0.204177	2.63486	0.00841724	0.327165
ENSDART00000120897.2	0.03	Control	1229.29	509.761	869.523	1.27012	0.482121	2.63443	0.00842775	0.327165
ENSDART00000141700.2	0.03	Control	378.243	165.811	272.027	1.18878	0.451304	2.63411	0.00843579	0.327165
ENSDART00000155038.2	0.03	Control	17.9962	34.7991	26.3976	-0.949563	0.360511	-2.63393	0.0084402	0.327165
ENSDART00000191173.1	0.03	Control	35.3489	15.9356	25.6423	1.1374	0.431873	2.63365	0.00844719	0.327165
ENSDART00000187279.1	0.03	Control	20298.5	11981.1	16139.8	0.760628	0.288817	2.63359	0.00844862	0.327165
ENSDART00000169809.2	0.03	Control	842.238	528.789	685.513	0.671148	0.254928	2.6327	0.00847098	0.327165
ENSDART00000145463.2	0.03	Control	63.2721	86.9949	75.1335	-0.460246	0.174825	-2.63261	0.00847316	0.327165
ENSDART00000158651.2	0.03	Control	143.644	68.304	105.974	1.07236	0.407395	2.63224	0.00848248	0.327165
ENSDART00000190347.1	0.03	Control	2763.16	1907.35	2335.25	0.534759	0.203159	2.63222	0.00848297	0.327165
ENSDART00000168246.3	0.03	Control	629.047	469.005	549.026	0.423745	0.16102	2.63164	0.00849745	0.327165
ENSDART00000162030.2	0.03	Control	715.476	477.324	596.4	0.583947	0.221902	2.63155	0.00849957	0.327165
ENSDART00000053946.4	0.03	Control	1017.13	1234.07	1125.6	-0.279181	0.10609	-2.63155	0.00849966	0.327165
ENSDART00000153428.2	0.03	Control	3085.55	2485.85	2785.7	0.311682	0.118541	2.62932	0.00855555	0.328918
ENSDART00000110941.4	0.03	Control	970.263	587.042	778.653	0.724589	0.275702	2.62816	0.00858484	0.329228
ENSDART00000183222.1	0.03	Control	187.197	286.014	236.605	-0.611381	0.232697	-2.62737	0.00860467	0.329228
ENSDART00000173126.2	0.03	Control	164.852	118.165	141.509	0.470165	0.178953	2.62731	0.00860628	0.329228
ENSDART00000193204.1	0.03	Control	631.294	248.756	440.025	1.34286	0.511163	2.62706	0.00861263	0.329228
ENSDART00000135889.2	0.03	Control	105.45	47.2811	76.3657	1.15557	0.439891	2.62695	0.00861539	0.329228
ENSDART00000106100.5	0.03	Control	68.746	108.665	88.7055	-0.659841	0.25148	-2.62383	0.0086946	0.331856
ENSDART00000143245.2	0.03	Control	42.53	73.8168	58.1734	-0.792181	0.301985	-2.62325	0.0087095	0.332026
ENSDART00000124257.4	0.03	Control	1154.12	895.796	1024.96	0.3651	0.139219	2.62249	0.00872894	0.332207
ENSDART00000168038.3	0.03	Control	238.629	361.085	299.857	-0.595711	0.227176	-2.62225	0.00873514	0.332207
ENSDART00000146468.3	0.03	Control	110.408	162.343	136.375	-0.553523	0.211208	-2.62074	0.00877381	0.3323
ENSDART00000143341.3	0.03	Control	368.973	1.78776	185.381	7.667	2.92664	2.61973	0.00879991	0.3323
ENSDART00000135240.2	0.03	Control	43.5513	0	21.7756	7.84774	2.99572	2.61965	0.00880209	0.3323
ENSDART00000154000.2	0.03	Control	539.191	354.807	446.999	0.602622	0.230049	2.61953	0.0088051	0.3323
ENSDART00000173282.2	0.03	Control	584.039	722.8	653.419	-0.305546	0.116649	-2.61936	0.00880949	0.3323
ENSDART00000131596.2	0.03	Control	43.037	0	21.5185	7.83043	2.98973	2.61911	0.00881599	0.3323
ENSDART00000185749.1	0.03	Control	53.2572	10.5266	31.8919	2.33713	0.892386	2.61897	0.00881967	0.3323
ENSDART00000060015.8	0.03	Control	114.109	169.263	141.686	-0.566898	0.216464	-2.61891	0.00882121	0.3323
ENSDART00000187477.1	0.03	Control	220.448	92.1201	156.284	1.25847	0.480699	2.618	0.00884457	0.332669
ENSDART00000159803.3	0.03	Control	833.848	558.912	696.38	0.576598	0.220267	2.61772	0.00885193	0.332669
ENSDART00000171725.2	0.03	Control	137.569	26.1117	81.8404	2.39761	0.916467	2.61614	0.0088929	0.333607
ENSDART00000182523.1	0.03	Control	114.721	171.658	143.19	-0.577311	0.220694	-2.61588	0.00889966	0.333607
ENSDART00000114343.4	0.03	Control	4570.15	2235.15	3402.65	1.03179	0.394483	2.61555	0.00890837	0.333607
ENSDART00000088359.6	0.03	Control	41.9285	0	20.9643	7.79322	2.9814	2.61395	0.00895023	0.334781
ENSDART00000108669.3	0.03	Control	16.5227	30.052	23.2873	-0.867829	0.332235	-2.61209	0.00899899	0.336209
ENSDART00000023997.8	0.03	Control	954.613	737.03	845.822	0.372869	0.142774	2.61161	0.00901179	0.336292
ENSDART00000193547.1	0.03	Control	42.5094	0	21.2547	7.81255	2.99312	2.61017	0.00904973	0.337001
ENSDART00000163903.2	0.03	Control	160.013	205.309	182.661	-0.353036	0.135258	-2.61008	0.00905199	0.337001
ENSDART00000190262.1	0.03	Control	385.443	238.544	311.993	0.690832	0.264743	2.60944	0.00906901	0.337173
ENSDART00000144005.3	0.03	Control	35.9121	70.2746	53.0934	-0.959129	0.367608	-2.60911	0.00907782	0.337173
ENSDART00000078148.5	0.03	Control	101.579	164.846	133.213	-0.699676	0.268247	-2.60833	0.0090986	0.337288
ENSDART00000181385.1	0.03	Control	2833.66	1432.51	2133.08	0.984111	0.377315	2.60819	0.00910212	0.337288
ENSDART00000049170.5	0.03	Control	1752.73	1090.86	1421.8	0.684219	0.262381	2.60773	0.00911436	0.337348
ENSDART00000106650.5	0.03	Control	231.056	178.669	204.863	0.366689	0.140673	2.60667	0.00914267	0.337744
ENSDART00000171801.2	0.03	Control	182.209	2.08572	92.1474	6.42191	2.46377	2.60654	0.00914631	0.337744
ENSDART00000188006.1	0.03	Control	110.731	61.7107	86.2207	0.840327	0.322495	2.60571	0.00916854	0.33793
ENSDART00000173424.2	0.03	Control	232.456	100.916	166.686	1.20386	0.462057	2.60543	0.00917583	0.33793
ENSDART00000170078.3	0.03	Control	42.2504	0	21.1252	7.80389	2.99556	2.60516	0.00918323	0.33793
ENSDART00000190853.1	0.03	Control	1123.41	364.921	744.164	1.62218	0.622821	2.60456	0.00919913	0.338124
ENSDART00000112803.4	0.03	Control	228.257	126.935	177.596	0.844735	0.32444	2.60367	0.0092232	0.338617
ENSDART00000161720.2	0.03	Control	2283.48	1627.73	1955.61	0.488618	0.187749	2.60251	0.00925445	0.339373
ENSDART00000147589.3	0.03	Control	49.1042	25.5268	37.3155	0.942219	0.362151	2.60173	0.0092755	0.339712
ENSDART00000136250.2	0.03	Control	12.5222	30.0565	21.2893	-1.26155	0.484955	-2.60138	0.00928507	0.339712
ENSDART00000103911.5	0.03	Control	56.2505	90.2801	73.2653	-0.686289	0.263915	-2.60042	0.00931101	0.33981
ENSDART00000185756.1	0.03	Control	1120.33	611.634	865.983	0.87282	0.335666	2.60027	0.00931515	0.33981
ENSDART00000112318.3	0.03	Control	255.145	122.101	188.623	1.06335	0.409124	2.59908	0.00934728	0.33981
ENSDART00000186918.1	0.03	Control	41.7743	0	20.8872	7.78753	2.99656	2.59882	0.00935439	0.33981
ENSDART00000128934.4	0.03	Control	343.82	161.63	252.725	1.08883	0.419013	2.59857	0.00936131	0.33981
ENSDART00000114801.4	0.03	Control	117.784	75.6547	96.7192	0.638918	0.245884	2.59845	0.00936448	0.33981
ENSDART00000188591.1	0.03	Control	110.187	36.945	73.566	1.57781	0.607283	2.59815	0.00937265	0.33981
ENSDART00000077395.6	0.03	Control	591.458	6.46335	298.961	6.51613	2.50801	2.59813	0.00937327	0.33981
ENSDART00000174536.2	0.03	Control	84.7989	42.5667	63.6828	0.997762	0.384386	2.59573	0.0094391	0.341807
ENSDART00000140511.2	0.03	Control	317.185	437.85	377.518	-0.463843	0.178754	-2.59487	0.00946265	0.34227
ENSDART00000065135.5	0.03	Control	41.4366	0	20.7183	7.77565	2.99805	2.59357	0.0094985	0.342835
ENSDART00000125745.3	0.03	Control	83.9751	30.1733	57.0742	1.47791	0.569847	2.59352	0.00949983	0.342835
ENSDART00000168379.2	0.03	Control	2884.7	1702.43	2293.57	0.760843	0.29347	2.59257	0.00952615	0.343005
ENSDART00000160425.2	0.03	Control	173.708	102.746	138.227	0.760485	0.293365	2.59228	0.00953412	0.343005
ENSDART00000036147.8	0.03	Control	266.824	334.614	300.719	-0.324892	0.125335	-2.59218	0.00953691	0.343005
ENSDART00000149762.3	0.03	Control	369.115	1.93556	185.525	7.57715	2.92416	2.59122	0.00956365	0.343447
ENSDART00000192696.1	0.03	Control	201.979	140.629	171.304	0.525092	0.202663	2.59096	0.00957081	0.343447
ENSDART00000130147.4	0.03	Control	92.4986	143.626	118.063	-0.634577	0.244987	-2.59025	0.0095906	0.34377
ENSDART00000087096.5	0.03	Control	756.485	569.509	662.997	0.407034	0.157187	2.58949	0.00961187	0.344144
ENSDART00000126097.4	0.03	Control	495.743	727.518	611.63	-0.552314	0.213398	-2.58819	0.00964813	0.344898
ENSDART00000182465.1	0.03	Control	1831.19	1004.46	1417.83	0.866158	0.334687	2.58796	0.00965464	0.344898
ENSDART00000166479.2	0.03	Control	41.1128	0	20.5564	7.76455	3.00208	2.58639	0.00969884	0.346089
ENSDART00000181198.1	0.03	Control	460.573	243.782	352.177	0.918623	0.355435	2.5845	0.00975197	0.346839
ENSDART00000079703.6	0.03	Control	195.241	124.575	159.908	0.646293	0.250123	2.5839	0.00976891	0.346839
ENSDART00000188397.1	0.03	Control	534.608	353.131	443.869	0.59841	0.23161	2.58369	0.00977493	0.346839
ENSDART00000140389.2	0.03	Control	30.4884	5.65766	18.0731	2.41864	0.936356	2.58304	0.00979346	0.346839
ENSDART00000184619.1	0.03	Control	358.617	223.94	291.279	0.679256	0.263003	2.5827	0.00980318	0.346839
ENSDART00000136872.3	0.03	Control	173.61	95.3993	134.504	0.860923	0.333372	2.58247	0.00980951	0.346839
ENSDART00000139607.2	0.03	Control	188.741	105.255	146.998	0.841963	0.326098	2.58193	0.00982484	0.346839
ENSDART00000126479.3	0.03	Control	342.58	243.3	292.94	0.490038	0.189803	2.58182	0.00982815	0.346839
ENSDART00000159041.1	0.03	Control	680.743	437.321	559.032	0.637315	0.246883	2.58145	0.00983861	0.346839
ENSDART00000177146.2	0.03	Control	383.598	202.031	292.815	0.923933	0.358077	2.58027	0.00987239	0.346839
ENSDART00000188992.1	0.03	Control	237.73	160.295	199.012	0.568882	0.220513	2.5798	0.00988562	0.346839
ENSDART00000165158.2	0.03	Control	79.4627	111.489	95.4758	-0.482591	0.187067	-2.57978	0.00988632	0.346839
ENSDART00000147287.3	0.03	Control	3320.61	4318.91	3819.76	-0.378977	0.146907	-2.57971	0.00988843	0.346839
ENSDART00000156792.3	0.03	Control	1315.28	1810.73	1563.01	-0.460789	0.178633	-2.57954	0.00989326	0.346839
ENSDART00000166069.2	0.03	Control	141.843	24.177	83.0101	2.55198	0.98941	2.57929	0.00990031	0.346839
ENSDART00000111401.4	0.03	Control	55.4443	1.19184	28.3181	5.47966	2.12471	2.57902	0.00990815	0.346839
ENSDART00000171449.2	0.03	Control	72.3549	23.0236	47.6892	1.65553	0.641938	2.57896	0.00990976	0.346839
ENSDART00000165698.2	0.03	Control	1229.81	1601.85	1415.83	-0.380997	0.147748	-2.57869	0.0099176	0.346839
ENSDART00000137577.3	0.03	Control	852.244	227.901	540.072	1.90299	0.738371	2.57728	0.00995819	0.346839
ENSDART00000191716.1	0.03	Control	354.014	171.453	262.733	1.04541	0.405631	2.57725	0.00995903	0.346839
ENSDART00000011146.6	0.03	Control	572.642	391.06	481.851	0.550432	0.213661	2.57619	0.00998963	0.346839
ENSDART00000141292.4	0.03	Control	195.59	73.0865	134.338	1.42035	0.551396	2.57592	0.0099973	0.346839
ENSDART00000166782.2	0.03	Control	234.934	140.044	187.489	0.744269	0.289015	2.57519	0.0100185	0.346839
ENSDART00000138266.2	0.03	Control	43.0852	7.81145	25.4483	2.45849	0.95469	2.57518	0.0100189	0.346839
ENSDART00000160114.2	0.03	Control	132.719	42.458	87.5884	1.64275	0.637946	2.57506	0.0100223	0.346839
ENSDART00000037691.6	0.03	Control	360.624	245.742	303.183	0.553432	0.214952	2.57468	0.0100334	0.346839
ENSDART00000167640.2	0.03	Control	1186.65	1610.26	1398.45	-0.440061	0.170924	-2.57459	0.0100359	0.346839
ENSDART00000036204.5	0.03	Control	2933	2343.06	2638.03	0.32334	0.125591	2.57456	0.0100369	0.346839
ENSDART00000181532.1	0.03	Control	0	37.7663	18.8832	-7.74511	3.00852	-2.57439	0.0100418	0.346839
ENSDART00000183884.1	0.03	Control	553.041	241.041	397.041	1.19641	0.464838	2.57382	0.0100583	0.346839
ENSDART00000169816.2	0.03	Control	219.661	127.61	173.635	0.783128	0.304347	2.57314	0.0100779	0.346839
ENSDART00000155829.2	0.03	Control	186.707	105.346	146.027	0.823318	0.31997	2.57311	0.010079	0.346839
ENSDART00000171745.2	0.03	Control	32.597	57.6495	45.1232	-0.825398	0.320783	-2.57308	0.0100799	0.346839
ENSDART00000147682.2	0.03	Control	46.1387	12.8964	29.5176	1.8351	0.713774	2.57098	0.0101412	0.347348
ENSDART00000066897.6	0.03	Control	585.047	487.928	536.487	0.262924	0.102271	2.57084	0.0101451	0.347348
ENSDART00000155907.2	0.03	Control	612.215	269.313	440.764	1.18446	0.460748	2.57074	0.0101483	0.347348
ENSDART00000157142.2	0.03	Control	64.224	25.6726	44.9483	1.32022	0.513564	2.57071	0.0101491	0.347348
ENSDART00000149822.2	0.03	Control	175.474	54.8624	115.168	1.67623	0.652116	2.57045	0.0101567	0.347348
ENSDART00000172611.3	0.03	Control	202.042	1.04157	101.542	7.59977	2.95688	2.5702	0.0101639	0.347348
ENSDART00000134910.2	0.03	Control	110.998	35.4043	73.2011	1.64579	0.640431	2.56981	0.0101753	0.347348
ENSDART00000152763.2	0.03	Control	186.678	250.633	218.656	-0.42261	0.164468	-2.56956	0.0101828	0.347348
ENSDART00000122174.3	0.03	Control	53.3145	23.3453	38.3299	1.19233	0.464116	2.56904	0.010198	0.347348
ENSDART00000136231.2	0.03	Control	28.6587	11.119	19.8889	1.37131	0.533825	2.56884	0.0102039	0.347348
ENSDART00000153319.2	0.03	Control	626.004	277.594	451.799	1.17319	0.456789	2.56834	0.0102186	0.347397
ENSDART00000104720.4	0.03	Control	42.2211	23.382	32.8015	0.856281	0.333524	2.56737	0.0102472	0.347397
ENSDART00000168845.2	0.03	Control	24.7461	4225.12	2124.93	-7.41466	2.88819	-2.56724	0.0102513	0.347397
ENSDART00000166148.2	0.03	Control	184.968	271.043	228.006	-0.546898	0.213035	-2.56717	0.0102531	0.347397
ENSDART00000075600.7	0.03	Control	117.043	177.101	147.072	-0.591369	0.230488	-2.56573	0.0102959	0.347397
ENSDART00000176998.2	0.03	Control	687.734	397.76	542.747	0.789877	0.307882	2.56552	0.0103021	0.347397
ENSDART00000128504.4	0.03	Control	355.86	441.585	398.722	-0.309521	0.120679	-2.56484	0.0103225	0.347397
ENSDART00000194405.1	0.03	Control	764.25	238.636	501.443	1.6786	0.654472	2.56482	0.0103231	0.347397
ENSDART00000090757.4	0.03	Control	416.009	520.167	468.088	-0.320822	0.12509	-2.56473	0.0103257	0.347397
ENSDART00000149883.2	0.03	Control	95.4909	150.962	123.226	-0.664904	0.259259	-2.56463	0.0103285	0.347397
ENSDART00000044756.6	0.03	Control	603.65	436.137	519.894	0.468632	0.182732	2.56459	0.0103299	0.347397
ENSDART00000190845.1	0.03	Control	1046.07	548.043	797.058	0.932705	0.363718	2.56437	0.0103365	0.347397
ENSDART00000185578.1	0.03	Control	39.6243	0	19.8121	7.71131	3.00862	2.56307	0.0103752	0.34833
ENSDART00000110868.4	0.03	Control	369.469	218.476	293.973	0.758609	0.296063	2.56233	0.0103974	0.34854
ENSDART00000161030.2	0.03	Control	569.217	341.642	455.429	0.736385	0.287412	2.56213	0.0104034	0.34854
ENSDART00000167439.2	0.03	Control	235.006	156.342	195.674	0.587978	0.229619	2.56067	0.010447	0.349301
ENSDART00000192887.1	0.03	Control	100.223	67.1884	83.7056	0.581347	0.227054	2.56039	0.0104556	0.349301
ENSDART00000005021.6	0.03	Control	10406.4	8446.13	9426.27	0.300942	0.117543	2.56027	0.010459	0.349301
ENSDART00000093228.7	0.03	Control	117.208	80.4415	98.8248	0.549536	0.214735	2.55914	0.0104931	0.350071
ENSDART00000157018.2	0.03	Control	200.373	270.619	235.496	-0.432622	0.16914	-2.55778	0.0105342	0.351074
ENSDART00000105526.5	0.03	Control	47.5846	71.5777	59.5811	-0.587669	0.229854	-2.55671	0.0105668	0.351791
ENSDART00000179368.2	0.03	Control	39.2645	0	19.6322	7.69816	3.0114	2.55634	0.0105779	0.351793
ENSDART00000167933.2	0.03	Control	1576.12	850.824	1213.47	0.889257	0.348029	2.55512	0.010615	0.352257
ENSDART00000193174.1	0.03	Control	108.191	53.426	80.8084	1.01985	0.399183	2.55484	0.0106237	0.352257
ENSDART00000077868.6	0.03	Control	2371.72	1625.68	1998.7	0.544917	0.213303	2.55466	0.0106292	0.352257
ENSDART00000166730.2	0.03	Control	152.599	215.226	183.912	-0.491663	0.192501	-2.55407	0.0106471	0.352257
ENSDART00000186235.1	0.03	Control	39.4809	0	19.7404	7.70575	3.0173	2.55386	0.0106537	0.352257
ENSDART00000124505.3	0.03	Control	120.967	68.8297	94.8981	0.81477	0.319054	2.55371	0.0106583	0.352257
ENSDART00000181680.1	0.03	Control	79.5362	113.341	96.4387	-0.513661	0.201207	-2.5529	0.0106831	0.352708
ENSDART00000030920.6	0.03	Control	162.934	217.347	190.14	-0.411309	0.161177	-2.55191	0.0107133	0.353081
ENSDART00000123937.4	0.03	Control	755.207	563.681	659.444	0.422024	0.165412	2.55135	0.0107308	0.353081
ENSDART00000164647.2	0.03	Control	382.336	326.952	354.644	0.226996	0.0889875	2.55087	0.0107455	0.353081
ENSDART00000130379.3	0.03	Control	3473.2	1985.14	2729.17	0.806919	0.316342	2.55078	0.0107482	0.353081
ENSDART00000172510.2	0.03	Control	2803.05	3793.51	3298.28	-0.436475	0.171146	-2.55031	0.0107626	0.353081
ENSDART00000158046.3	0.03	Control	377.992	275.228	326.61	0.457684	0.179505	2.5497	0.0107816	0.353081
ENSDART00000140096.3	0.03	Control	2307.28	1755.42	2031.35	0.394104	0.154587	2.5494	0.0107908	0.353081
ENSDART00000147567.2	0.03	Control	38.748	0	19.374	7.67886	3.01213	2.54932	0.0107934	0.353081
ENSDART00000138501.2	0.03	Control	113.983	73.0136	93.4983	0.642493	0.252055	2.54902	0.0108025	0.353081
ENSDART00000135795.2	0.03	Control	38.6766	0	19.3383	7.67631	3.01195	2.54862	0.0108151	0.353081
ENSDART00000190850.1	0.03	Control	440.058	332.695	386.376	0.403107	0.15818	2.54841	0.0108215	0.353081
ENSDART00000180739.1	0.03	Control	38.8443	0	19.4222	7.68266	3.01506	2.5481	0.0108312	0.353081
ENSDART00000129985.3	0.03	Control	29.2707	58.3809	43.8258	-0.993292	0.389854	-2.54786	0.0108387	0.353081
ENSDART00000144073.2	0.03	Control	104.654	73.7605	89.2073	0.508061	0.199465	2.54712	0.0108616	0.353388
ENSDART00000155594.2	0.03	Control	30.942	63.2189	47.0805	-1.02646	0.403048	-2.54674	0.0108735	0.353388
ENSDART00000080882.6	0.03	Control	1041.61	686.187	863.9	0.601377	0.236176	2.54631	0.0108867	0.353388
ENSDART00000013591.9	0.03	Control	2992.12	2142.72	2567.42	0.481456	0.189093	2.54613	0.0108926	0.353388
ENSDART00000158791.2	0.03	Control	314.598	408.299	361.449	-0.37482	0.147283	-2.5449	0.0109309	0.354269
ENSDART00000020253.6	0.03	Control	3675.4	2115.17	2895.29	0.797038	0.313297	2.54404	0.010958	0.354428
ENSDART00000172436.2	0.03	Control	45.218	23.5967	34.4074	0.951319	0.37399	2.5437	0.0109686	0.354428
ENSDART00000186906.1	0.03	Control	445.176	324.251	384.714	0.457516	0.17989	2.54331	0.0109809	0.354428
ENSDART00000182902.1	0.03	Control	35.6477	17.1519	26.3998	1.04598	0.411291	2.54317	0.0109851	0.354428
ENSDART00000189184.1	0.03	Control	106.621	14.8719	60.7462	2.84278	1.1179	2.54297	0.0109916	0.354428
ENSDART00000175424.2	0.03	Control	142.482	68.2036	105.343	1.06236	0.417926	2.54197	0.0110229	0.355078
ENSDART00000173600.2	0.03	Control	1208.87	658.764	933.818	0.875635	0.344577	2.54119	0.0110477	0.355517
ENSDART00000147707.3	0.03	Control	846.811	971.569	909.19	-0.196009	0.0771641	-2.54016	0.0110803	0.356204
ENSDART00000164091.2	0.03	Control	230.005	151.852	190.928	0.598908	0.235859	2.53926	0.0111086	0.356756
ENSDART00000148911.2	0.03	Control	437.192	214.476	325.834	1.02554	0.404107	2.5378	0.0111551	0.356768
ENSDART00000183066.1	0.03	Control	335.303	186.072	260.688	0.848965	0.334533	2.53776	0.0111564	0.356768
ENSDART00000156353.2	0.03	Control	77.5754	126.756	102.166	-0.705646	0.278119	-2.5372	0.0111742	0.356768
ENSDART00000018939.7	0.03	Control	113.775	82.1638	97.9696	0.470937	0.185631	2.53695	0.0111824	0.356768
ENSDART00000182773.1	0.03	Control	1009.4	565.173	787.286	0.836604	0.32981	2.53662	0.0111928	0.356768
ENSDART00000194118.1	0.03	Control	146.048	85.0178	115.533	0.77853	0.306947	2.53637	0.0112009	0.356768
ENSDART00000136733.4	0.03	Control	384.109	615.349	499.729	-0.678346	0.267455	-2.5363	0.011203	0.356768
ENSDART00000115121.5	0.03	Control	5528.86	3798.8	4663.83	0.541333	0.213495	2.53558	0.0112261	0.356768
ENSDART00000172143.2	0.03	Control	164.673	93.7103	129.192	0.81103	0.319872	2.53548	0.0112292	0.356768
ENSDART00000191201.1	0.03	Control	170.376	122.599	146.487	0.475185	0.187433	2.53523	0.0112374	0.356768
ENSDART00000067188.5	0.03	Control	81.9625	56.3169	69.1397	0.550212	0.217089	2.53449	0.011261	0.356768
ENSDART00000169783.2	0.03	Control	255.851	178.065	216.958	0.521505	0.205799	2.53406	0.0112751	0.356768
ENSDART00000189593.1	0.03	Control	37.8407	0	18.9203	7.64479	3.01684	2.53404	0.0112756	0.356768
ENSDART00000186387.1	0.03	Control	34.0152	65.1439	49.5796	-0.928462	0.366402	-2.534	0.011277	0.356768
ENSDART00000176008.2	0.03	Control	372.562	276.129	324.346	0.429908	0.169675	2.53372	0.0112859	0.356768
ENSDART00000097295.6	0.03	Control	13707.2	11446.3	12576.7	0.260063	0.102644	2.53364	0.0112886	0.356768
ENSDART00000146319.2	0.03	Control	1634.8	1146.65	1390.72	0.512303	0.20225	2.53302	0.0113083	0.357038
ENSDART00000190361.1	0.03	Control	29.4668	10.404	19.9354	1.49307	0.589663	2.53207	0.0113392	0.357151
ENSDART00000164712.2	0.03	Control	60.1091	34.5552	47.3321	0.799694	0.31587	2.53172	0.0113505	0.357151
ENSDART00000165991.2	0.03	Control	368.496	245.563	307.029	0.585421	0.231277	2.53125	0.0113656	0.357151
ENSDART00000130349.3	0.03	Control	269.318	180.364	224.841	0.578816	0.228672	2.53121	0.0113671	0.357151
ENSDART00000045850.6	0.03	Control	288.35	375.025	331.688	-0.37793	0.149348	-2.53053	0.0113891	0.357151
ENSDART00000170281.2	0.03	Control	878.126	565.722	721.924	0.634438	0.250745	2.53021	0.0113994	0.357151
ENSDART00000184625.1	0.03	Control	37.6082	0	18.8041	7.63583	3.01787	2.5302	0.0113997	0.357151
ENSDART00000161684.2	0.03	Control	183.405	125.793	154.599	0.543678	0.214881	2.53014	0.0114018	0.357151
ENSDART00000188764.1	0.03	Control	37.054	15.844	26.449	1.22694	0.485038	2.52957	0.0114204	0.357306
ENSDART00000147311.2	0.03	Control	152.983	192.79	172.886	-0.332759	0.131562	-2.52929	0.0114292	0.357306
ENSDART00000152030.2	0.03	Control	523.113	259.219	391.166	1.01292	0.400596	2.52854	0.0114539	0.35736
ENSDART00000005217.9	0.03	Control	1653.62	1051.02	1352.32	0.653724	0.258549	2.52843	0.0114573	0.35736
ENSDART00000190526.1	0.03	Control	558.971	173.621	366.296	1.68655	0.667094	2.52821	0.0114646	0.35736
ENSDART00000142170.2	0.03	Control	37.7089	0	18.8545	7.63988	3.02296	2.52729	0.0114948	0.35794
ENSDART00000188416.1	0.03	Control	574.338	329.037	451.687	0.80363	0.318028	2.52692	0.0115068	0.35794
ENSDART00000013079.9	0.03	Control	1015.78	836.302	926.04	0.279472	0.110622	2.52636	0.0115251	0.35794
ENSDART00000168412.2	0.03	Control	883.935	631.578	757.757	0.484433	0.191759	2.52626	0.0115283	0.35794
ENSDART00000177426.2	0.03	Control	289.382	486.712	388.047	-0.748764	0.296495	-2.52539	0.0115571	0.357965
ENSDART00000173323.2	0.03	Control	656.271	308.788	482.529	1.08664	0.430293	2.52535	0.0115584	0.357965
ENSDART00000172866.2	0.03	Control	96.8801	0.510208	48.6952	7.62529	3.02002	2.52491	0.0115728	0.357965
ENSDART00000184264.1	0.03	Control	558.319	472.736	515.527	0.237442	0.0940504	2.52462	0.0115824	0.357965
ENSDART00000160590.2	0.03	Control	359.613	198.343	278.978	0.857363	0.339618	2.52449	0.0115866	0.357965
ENSDART00000191127.1	0.03	Control	1632.99	1117.96	1375.48	0.546693	0.216588	2.52412	0.0115989	0.357965
ENSDART00000151304.2	0.03	Control	266.196	2.27515	134.236	6.85571	2.71637	2.52384	0.0116079	0.357965
ENSDART00000184947.1	0.03	Control	875.758	543.761	709.759	0.687989	0.272729	2.52262	0.0116486	0.358871
ENSDART00000183665.1	0.03	Control	43.646	2.68163	23.1638	3.97494	1.577	2.52058	0.0117163	0.359958
ENSDART00000173383.2	0.03	Control	86.4063	37.9891	62.1977	1.18974	0.472274	2.51916	0.0117634	0.359958
ENSDART00000045565.7	0.03	Control	48.5464	24.4634	36.5049	0.977516	0.3881	2.51872	0.0117783	0.359958
ENSDART00000013209.7	0.03	Control	406.592	256.808	331.7	0.663264	0.263334	2.51871	0.0117784	0.359958
ENSDART00000188576.1	0.03	Control	352.436	497.32	424.878	-0.497031	0.197338	-2.51868	0.0117797	0.359958
ENSDART00000097163.2	0.03	Control	286.792	194.304	240.548	0.561007	0.222762	2.51841	0.0117886	0.359958
ENSDART00000148893.3	0.03	Control	64.2843	97.6947	80.9895	-0.598156	0.23755	-2.51802	0.0118015	0.359958
ENSDART00000181789.1	0.03	Control	35.8866	4.50998	20.1983	2.9974	1.19049	2.51778	0.0118096	0.359958
ENSDART00000190645.1	0.03	Control	0	33.7981	16.8991	-7.58549	3.01282	-2.51774	0.0118112	0.359958
ENSDART00000157763.2	0.03	Control	112.097	74.6916	93.3942	0.58972	0.234232	2.51768	0.0118131	0.359958
ENSDART00000002309.8	0.03	Control	520.473	814.47	667.471	-0.645406	0.256374	-2.51745	0.0118209	0.359958
ENSDART00000142806.3	0.03	Control	250.722	321.342	286.032	-0.357089	0.14189	-2.51667	0.011847	0.359958
ENSDART00000182482.1	0.03	Control	187.62	86.6284	137.124	1.11324	0.442362	2.51659	0.0118497	0.359958
ENSDART00000091923.6	0.03	Control	37.0541	0	18.527	7.61459	3.02578	2.51657	0.0118504	0.359958
ENSDART00000171454.2	0.03	Control	628.348	482.213	555.281	0.381129	0.151454	2.51647	0.0118537	0.359958
ENSDART00000066638.7	0.03	Control	636.449	379.374	507.912	0.746034	0.296618	2.51514	0.0118987	0.360717
ENSDART00000171219.2	0.03	Control	29.5155	2.31709	15.9163	3.70001	1.47114	2.51506	0.0119014	0.360717
ENSDART00000134125.2	0.03	Control	822.164	537.76	679.962	0.611946	0.243611	2.51197	0.0120058	0.363536
ENSDART00000187088.1	0.03	Control	36.5354	0	18.2677	7.59405	3.02468	2.5107	0.0120493	0.364086
ENSDART00000179971.1	0.03	Control	0	34.2295	17.1147	-7.60308	3.02828	-2.51069	0.0120495	0.364086
ENSDART00000186475.1	0.03	Control	162.701	104.318	133.51	0.6409	0.255294	2.51043	0.0120583	0.364086
ENSDART00000139537.2	0.03	Control	250.593	199.44	225.016	0.3302	0.131552	2.51003	0.0120722	0.364159
ENSDART00000174021.2	0.03	Control	368.993	6.10699	187.55	5.91015	2.35615	2.50839	0.0121282	0.365311
ENSDART00000130042.3	0.03	Control	2116.52	1541.27	1828.9	0.457331	0.182331	2.50824	0.0121334	0.365311
ENSDART00000165339.2	0.03	Control	715.565	436.382	575.973	0.712951	0.284283	2.50789	0.0121454	0.365328
ENSDART00000013743.9	0.03	Control	2632.18	1789.83	2211.01	0.556214	0.221826	2.50743	0.0121612	0.365458
ENSDART00000020834.9	0.03	Control	371.535	247.729	309.632	0.584453	0.233179	2.50646	0.0121948	0.36612
ENSDART00000135083.2	0.03	Control	272.322	184.601	228.461	0.560349	0.223598	2.50605	0.0122087	0.366188
ENSDART00000193018.1	0.03	Control	389.72	458.891	424.306	-0.233501	0.0931869	-2.50572	0.0122201	0.366188
ENSDART00000167122.2	0.03	Control	49.8068	23.4672	36.637	1.07728	0.430023	2.50518	0.012239	0.36641
ENSDART00000192821.1	0.03	Control	72.3742	17.7029	45.0385	2.03213	0.811315	2.50473	0.0122543	0.366523
ENSDART00000180392.1	0.03	Control	57.4361	30.2442	43.8401	0.919599	0.367311	2.5036	0.0122937	0.367217
ENSDART00000151500.2	0.03	Control	110.278	55.4433	82.8604	0.991074	0.395891	2.5034	0.0123006	0.367217
ENSDART00000103161.5	0.03	Control	0	33.0777	16.5388	-7.55458	3.01843	-2.50282	0.0123209	0.367478
ENSDART00000024578.8	0.03	Control	1545.54	1310.02	1427.78	0.237681	0.0949817	2.50239	0.0123358	0.36756
ENSDART00000135666.2	0.03	Control	203.072	131.166	167.119	0.631719	0.252478	2.50207	0.0123468	0.36756
ENSDART00000149993.2	0.03	Control	88.6442	0.446939	44.5456	7.5561	3.02101	2.50118	0.012378	0.367876
ENSDART00000150947.2	0.03	Control	71.4564	34.5041	52.9802	1.04321	0.417101	2.50111	0.0123806	0.367876
ENSDART00000180159.1	0.03	Control	1309.8	889.241	1099.52	0.558169	0.223258	2.5001	0.0124157	0.368489
ENSDART00000158429.2	0.03	Control	131.378	74.0548	102.717	0.821771	0.328761	2.4996	0.0124333	0.368489
ENSDART00000112637.4	0.03	Control	506.904	753.152	630.028	-0.570478	0.228259	-2.49926	0.0124452	0.368489
ENSDART00000168530.2	0.03	Control	441.137	298.139	369.638	0.565087	0.226107	2.4992	0.0124475	0.368489
ENSDART00000193750.1	0.03	Control	425.139	214.662	319.9	0.985741	0.394528	2.49853	0.0124709	0.368631
ENSDART00000122203.3	0.03	Control	350402	172888	261645	1.01917	0.408048	2.49768	0.0125011	0.368631
ENSDART00000138709.3	0.03	Control	511.035	322.935	416.985	0.660701	0.264554	2.49742	0.0125102	0.368631
ENSDART00000122405.4	0.03	Control	108.659	146.215	127.437	-0.427665	0.171247	-2.49736	0.0125121	0.368631
ENSDART00000157904.2	0.03	Control	29.6271	47.7275	38.6773	-0.696026	0.278716	-2.49726	0.0125156	0.368631
ENSDART00000175108.2	0.03	Control	810.628	544.146	677.387	0.574352	0.230009	2.49708	0.0125219	0.368631
ENSDART00000123763.3	0.03	Control	2211.86	1277.42	1744.64	0.792143	0.317361	2.49603	0.0125592	0.369387
ENSDART00000189257.1	0.03	Control	35.5854	0	17.7927	7.55598	3.02805	2.49533	0.0125842	0.369779
ENSDART00000193063.1	0.03	Control	120.371	73.8439	97.1075	0.703713	0.282131	2.49428	0.0126213	0.370528
ENSDART00000189107.1	0.03	Control	35.4625	0	17.7313	7.55103	3.02806	2.49368	0.0126425	0.370807
ENSDART00000184432.1	0.03	Control	182.363	107.338	144.85	0.76441	0.30674	2.49205	0.0127009	0.372141
ENSDART00000180329.1	0.03	Control	71.3174	34.3948	52.8561	1.05328	0.422706	2.49175	0.0127114	0.372141
ENSDART00000151122.2	0.03	Control	123.239	60.2357	91.7375	1.03255	0.414452	2.49137	0.0127251	0.372199
ENSDART00000160709.2	0.03	Control	683.312	431.158	557.235	0.663933	0.266543	2.4909	0.012742	0.372352
ENSDART00000155906.2	0.03	Control	35.2079	0	17.604	7.54081	3.02807	2.4903	0.0127636	0.37264
ENSDART00000169409.3	0.03	Control	229.251	120.62	174.935	0.926406	0.37216	2.48927	0.0128005	0.373086
ENSDART00000182691.1	0.03	Control	290.425	154.728	222.577	0.909754	0.365532	2.48885	0.0128158	0.373086
ENSDART00000151252.2	0.03	Control	429.553	562.148	495.85	-0.386881	0.155451	-2.48877	0.0128185	0.373086
ENSDART00000159359.3	0.03	Control	633.489	445.389	539.439	0.508132	0.204212	2.48826	0.012837	0.373086
ENSDART00000061203.6	0.03	Control	977.611	782.23	879.921	0.320529	0.128817	2.48825	0.0128375	0.373086
ENSDART00000193768.1	0.03	Control	302.115	439.988	371.052	-0.543506	0.218505	-2.48738	0.0128688	0.373339
ENSDART00000044918.8	0.03	Control	1314.63	1131.91	1223.27	0.215146	0.086496	2.48735	0.0128697	0.373339
ENSDART00000134722.3	0.03	Control	99.0266	32.4023	65.7144	1.61262	0.648718	2.48586	0.012924	0.374174
ENSDART00000111214.4	0.03	Control	34.8923	0	17.4462	7.52733	3.02809	2.48583	0.0129249	0.374174
ENSDART00000091932.6	0.03	Control	1505.52	1238.61	1372.07	0.28179	0.11337	2.48559	0.0129338	0.374174
ENSDART00000139102.3	0.03	Control	98.481	156.601	127.541	-0.66593	0.267966	-2.48513	0.0129504	0.374313
ENSDART00000182125.1	0.03	Control	652.915	875.439	764.177	-0.422549	0.170092	-2.48424	0.0129827	0.374908
ENSDART00000158633.2	0.03	Control	418.701	222.222	320.461	0.913684	0.367866	2.48374	0.013001	0.375095
ENSDART00000152010.2	0.03	Control	73.3974	40.9431	57.1703	0.842313	0.339209	2.48317	0.0130219	0.375356
ENSDART00000092264.6	0.03	Control	665.92	786.532	726.226	-0.238909	0.0962536	-2.48208	0.0130618	0.376165
ENSDART00000047442.9	0.03	Control	2437.97	2775.79	2606.88	-0.187912	0.0757172	-2.48176	0.0130737	0.376167
ENSDART00000171983.2	0.03	Control	979.459	1295.08	1137.27	-0.402611	0.162286	-2.48088	0.013106	0.376755
ENSDART00000132434.3	0.03	Control	34.4567	0	17.2284	7.5094	3.02812	2.47989	0.0131422	0.377143
ENSDART00000182013.1	0.03	Control	2047.56	828.433	1438	1.30532	0.526427	2.47958	0.0131539	0.377143
ENSDART00000192674.1	0.03	Control	116.139	41.2427	78.6907	1.49047	0.601133	2.47944	0.0131589	0.377143
ENSDART00000175329.2	0.03	Control	915.685	601.773	758.729	0.605926	0.244411	2.47912	0.0131705	0.377143
ENSDART00000122833.3	0.03	Control	34.3809	0	17.1904	7.50641	3.02812	2.4789	0.0131788	0.377143
ENSDART00000092087.7	0.03	Control	1583.1	1285.37	1434.24	0.300257	0.121147	2.47846	0.0131951	0.377265
ENSDART00000191453.1	0.03	Control	2574.53	3757.65	3166.09	-0.545343	0.220078	-2.47796	0.0132138	0.377265
ENSDART00000157903.2	0.03	Control	1059.91	617.052	838.481	0.779989	0.314788	2.47782	0.0132186	0.377265
ENSDART00000111392.5	0.03	Control	252.028	195.572	223.8	0.362043	0.14614	2.47737	0.0132353	0.377281
ENSDART00000032722.7	0.03	Control	96.7957	56.2341	76.5149	0.782353	0.31597	2.47604	0.013285	0.377281
ENSDART00000162186.3	0.03	Control	829.395	684.981	757.188	0.276016	0.111493	2.47564	0.0132997	0.377281
ENSDART00000139890.3	0.03	Control	491.585	351.746	421.666	0.48338	0.195269	2.47546	0.0133065	0.377281
ENSDART00000166799.2	0.03	Control	5533.56	3919.8	4726.68	0.497372	0.200929	2.47536	0.0133102	0.377281
ENSDART00000027864.9	0.03	Control	354.027	189.517	271.772	0.900642	0.363861	2.47523	0.0133149	0.377281
ENSDART00000163431.2	0.03	Control	804.062	414.97	609.516	0.95411	0.385565	2.47457	0.0133395	0.377281
ENSDART00000161253.2	0.03	Control	148.039	48.2089	98.1241	1.61465	0.652509	2.47452	0.0133414	0.377281
ENSDART00000130163.4	0.03	Control	2675.47	3474.91	3075.19	-0.377074	0.152393	-2.47436	0.0133477	0.377281
ENSDART00000162838.2	0.03	Control	3457.26	4023.43	3740.34	-0.218689	0.0884071	-2.47366	0.0133738	0.377281
ENSDART00000077381.6	0.03	Control	1255.44	951.997	1103.72	0.398528	0.161126	2.47339	0.013384	0.377281
ENSDART00000148514.3	0.03	Control	156.453	231.523	193.988	-0.56314	0.227712	-2.47303	0.0133971	0.377281
ENSDART00000177459.2	0.03	Control	776.912	557.81	667.361	0.477636	0.19315	2.47288	0.0134029	0.377281
ENSDART00000155308.2	0.03	Control	647.23	391.697	519.463	0.72408	0.292826	2.47274	0.0134083	0.377281
ENSDART00000174083.2	0.03	Control	36.0498	16.8786	26.4642	1.08123	0.437281	2.47263	0.0134123	0.377281
ENSDART00000170778.2	0.03	Control	1144.89	983.805	1064.35	0.218543	0.0884269	2.47146	0.0134564	0.377281
ENSDART00000111626.4	0.03	Control	320.469	130.56	225.514	1.29488	0.524006	2.47112	0.013469	0.377281
ENSDART00000058611.7	0.03	Control	28.7053	60.382	44.5437	-1.07182	0.433759	-2.471	0.0134736	0.377281
ENSDART00000142527.2	0.03	Control	119.541	52.1693	85.855	1.19856	0.485057	2.47096	0.0134752	0.377281
ENSDART00000154594.3	0.03	Control	738.935	442.025	590.48	0.741227	0.299982	2.47091	0.013477	0.377281
ENSDART00000180623.1	0.03	Control	259.314	128.67	193.992	1.00929	0.408627	2.46996	0.0135129	0.377281
ENSDART00000136317.3	0.03	Control	75.5586	123.422	99.4902	-0.700835	0.283865	-2.4689	0.013553	0.377281
ENSDART00000160206.2	0.03	Control	1203.72	928.14	1065.93	0.37462	0.151789	2.46804	0.0135857	0.377281
ENSDART00000170684.2	0.03	Control	21.2512	38.2219	29.7365	-0.834631	0.338179	-2.46802	0.0135864	0.377281
ENSDART00000136665.2	0.03	Control	417.589	320.818	369.203	0.377088	0.152815	2.46761	0.0136018	0.377281
ENSDART00000082409.5	0.03	Control	4361.07	3785.98	4073.52	0.203464	0.0824588	2.46746	0.0136075	0.377281
ENSDART00000137131.3	0.03	Control	208.356	263.079	235.717	-0.335824	0.136192	-2.46581	0.0136703	0.377281
ENSDART00000124947.3	0.03	Control	128.124	58.5974	93.3608	1.12865	0.457786	2.46544	0.0136844	0.377281
ENSDART00000192009.1	0.03	Control	33.4022	0	16.7011	7.46504	3.02818	2.46519	0.0136939	0.377281
ENSDART00000177759.2	0.03	Control	237.648	379.774	308.711	-0.676657	0.274506	-2.46499	0.0137015	0.377281
ENSDART00000135330.2	0.03	Control	729.39	375.553	552.471	0.957327	0.38839	2.46486	0.0137066	0.377281
ENSDART00000113077.5	0.03	Control	46.945	30.7687	38.8568	0.614355	0.249376	2.46357	0.0137563	0.377281
ENSDART00000132895.2	0.03	Control	99.1905	50.4503	74.8204	0.972599	0.394807	2.46348	0.0137595	0.377281
ENSDART00000172257.2	0.03	Control	35.1286	53.7822	44.4554	-0.603927	0.245154	-2.46346	0.0137604	0.377281
ENSDART00000024882.9	0.03	Control	354.732	193.618	274.175	0.873708	0.354708	2.46318	0.0137713	0.377281
ENSDART00000181816.1	0.03	Control	792.553	403.655	598.104	0.97324	0.395127	2.4631	0.013774	0.377281
ENSDART00000149722.3	0.03	Control	162.367	106.361	134.364	0.606065	0.246065	2.46303	0.0137768	0.377281
ENSDART00000166907.2	0.03	Control	7334.81	8439.81	7887.31	-0.202438	0.0822063	-2.46256	0.0137949	0.377281
ENSDART00000157950.2	0.03	Control	63.3226	21.5664	42.4445	1.55508	0.631514	2.46246	0.0137986	0.377281
ENSDART00000111839.4	0.03	Control	1151.09	1463.58	1307.34	-0.345825	0.14045	-2.46227	0.0138061	0.377281
ENSDART00000158350.2	0.03	Control	320.92	223.337	272.129	0.521215	0.211706	2.46197	0.0138176	0.377281
ENSDART00000170452.2	0.03	Control	2997.13	1871.93	2434.53	0.678897	0.27578	2.46174	0.0138266	0.377281
ENSDART00000171805.2	0.03	Control	167.369	123.583	145.476	0.433721	0.176189	2.46168	0.0138286	0.377281
ENSDART00000183172.1	0.03	Control	1065.58	824.426	945.001	0.369344	0.150046	2.46153	0.0138344	0.377281
ENSDART00000147687.3	0.03	Control	74.3173	7.74659	41.0319	3.26389	1.326	2.46146	0.0138374	0.377281
ENSDART00000033103.7	0.03	Control	1207.75	782.586	995.167	0.625672	0.254188	2.46146	0.0138374	0.377281
ENSDART00000125647.4	0.03	Control	1484.03	920.392	1202.21	0.688876	0.279867	2.46144	0.0138379	0.377281
ENSDART00000187289.1	0.03	Control	601.381	492.854	547.118	0.286332	0.116345	2.46105	0.0138531	0.377281
ENSDART00000139831.3	0.03	Control	44.6121	14.3209	29.4665	1.63774	0.665533	2.46079	0.0138632	0.377281
ENSDART00000174121.2	0.03	Control	1288.58	735.654	1012.12	0.808502	0.328588	2.46053	0.0138731	0.377281
ENSDART00000134221.3	0.03	Control	573.423	424.744	499.083	0.432396	0.17579	2.45974	0.0139039	0.377281
ENSDART00000121963.2	0.03	Control	1131.53	566.962	849.245	0.996772	0.405248	2.45966	0.0139069	0.377281
ENSDART00000151613.2	0.03	Control	508.913	302.27	405.592	0.750851	0.305269	2.45964	0.0139078	0.377281
ENSDART00000146261.3	0.03	Control	231.54	337.513	284.526	-0.541668	0.220225	-2.45961	0.0139089	0.377281
ENSDART00000160900.2	0.03	Control	486.266	723.14	604.703	-0.57223	0.232662	-2.45949	0.0139136	0.377281
ENSDART00000146892.3	0.03	Control	81.0433	47.6009	64.3221	0.762809	0.310159	2.45941	0.0139165	0.377281
ENSDART00000190415.1	0.03	Control	7503.43	3618.64	5561.04	1.05215	0.427838	2.45922	0.0139239	0.377281
ENSDART00000044357.6	0.03	Control	221.486	284.391	252.938	-0.361989	0.1472	-2.45916	0.0139262	0.377281
ENSDART00000002908.8	0.03	Control	183.444	72.5936	128.019	1.33844	0.544278	2.45911	0.0139281	0.377281
ENSDART00000146097.3	0.03	Control	15.1513	50.8038	32.9776	-1.74851	0.711055	-2.45903	0.0139312	0.377281
ENSDART00000150180.2	0.03	Control	32.9372	0	16.4686	7.44465	3.0282	2.45844	0.0139542	0.377584
ENSDART00000152737.3	0.03	Control	133.92	98.2459	116.083	0.452149	0.183988	2.4575	0.0139908	0.378089
ENSDART00000123617.4	0.03	Control	713.87	448.028	580.949	0.672276	0.273602	2.45713	0.0140053	0.378089
ENSDART00000182732.1	0.03	Control	3356.68	4134.05	3745.36	-0.300428	0.122272	-2.45704	0.0140086	0.378089
ENSDART00000135368.2	0.03	Control	69.5994	25.0535	47.3264	1.47443	0.600273	2.45626	0.014039	0.37859
ENSDART00000193534.1	0.03	Control	32.7451	0	16.3726	7.43639	3.02822	2.4557	0.0140611	0.378626
ENSDART00000040240.6	0.03	Control	520.575	350.569	435.572	0.569291	0.231832	2.45562	0.0140642	0.378626
ENSDART00000184907.1	0.03	Control	422.552	273.295	347.924	0.627266	0.255475	2.45529	0.014077	0.378649
ENSDART00000185717.1	0.03	Control	31.0527	56.2514	43.652	-0.857964	0.349544	-2.45452	0.0141072	0.379142
ENSDART00000155329.2	0.03	Control	553.47	435.246	494.358	0.346778	0.14131	2.45403	0.0141265	0.379319
ENSDART00000175559.2	0.03	Control	313.956	191.523	252.74	0.712675	0.290444	2.45375	0.0141377	0.379319
ENSDART00000145862.3	0.03	Control	96.8049	145.919	121.362	-0.585087	0.238527	-2.45292	0.0141701	0.37933
ENSDART00000165061.3	0.03	Control	435.034	364.286	399.66	0.258014	0.105188	2.45288	0.0141716	0.37933
ENSDART00000172367.2	0.03	Control	106.125	168.131	137.128	-0.661771	0.269841	-2.45245	0.0141889	0.37933
ENSDART00000160658.2	0.03	Control	367.742	225.736	296.739	0.703028	0.286734	2.45185	0.0142124	0.37933
ENSDART00000153333.3	0.03	Control	468.643	237.38	353.011	0.981353	0.400422	2.4508	0.0142541	0.37933
ENSDART00000162194.2	0.03	Control	392.575	549.055	470.815	-0.482865	0.197025	-2.45078	0.0142548	0.37933
ENSDART00000181689.1	0.03	Control	12.7522	31.506	22.1291	-1.29324	0.527722	-2.4506	0.0142619	0.37933
ENSDART00000192180.1	0.03	Control	106.422	138.902	122.662	-0.383131	0.156342	-2.45059	0.0142621	0.37933
ENSDART00000181524.1	0.03	Control	58.0717	110.099	84.0853	-0.922435	0.376501	-2.45002	0.0142848	0.37933
ENSDART00000125175.3	0.03	Control	35.3207	65.4323	50.3765	-0.886907	0.362002	-2.45001	0.0142854	0.37933
ENSDART00000186704.1	0.03	Control	32.367	0	16.1835	7.4191	3.02824	2.44997	0.0142868	0.37933
ENSDART00000180017.1	0.03	Control	32.3338	0	16.1669	7.41807	3.02824	2.44963	0.0143004	0.37933
ENSDART00000089953.6	0.03	Control	1110.36	892.022	1001.19	0.315766	0.128918	2.44937	0.0143107	0.37933
ENSDART00000160883.2	0.03	Control	263.542	335.002	299.272	-0.347751	0.142018	-2.44864	0.0143397	0.37933
ENSDART00000168614.2	0.03	Control	411.352	211.718	311.535	0.959249	0.391751	2.44862	0.0143406	0.37933
ENSDART00000135669.2	0.03	Control	378.116	219.276	298.696	0.784761	0.320517	2.44842	0.0143484	0.37933
ENSDART00000171162.1	0.03	Control	151.714	73.2569	112.485	1.0518	0.429608	2.44827	0.0143546	0.37933
ENSDART00000186697.1	0.03	Control	3043.2	1460.05	2251.63	1.05956	0.432796	2.44817	0.0143582	0.37933
ENSDART00000142450.2	0.03	Control	15.1404	39.8974	27.5189	-1.39473	0.569791	-2.44779	0.0143735	0.37933
ENSDART00000160246.2	0.03	Control	852.312	505.252	678.782	0.753918	0.308043	2.44745	0.0143873	0.37933
ENSDART00000183459.1	0.03	Control	330.349	175.692	253.021	0.910276	0.371934	2.44741	0.0143886	0.37933
ENSDART00000054460.6	0.03	Control	1402.26	898.037	1150.15	0.642208	0.262523	2.44629	0.0144334	0.379384
ENSDART00000133365.2	0.03	Control	349.453	221.015	285.234	0.661603	0.270489	2.44595	0.0144469	0.379384
ENSDART00000147070.3	0.03	Control	617.059	381.678	499.368	0.692483	0.283132	2.4458	0.0144532	0.379384
ENSDART00000037017.9	0.03	Control	631.931	978.887	805.409	-0.63077	0.257906	-2.44574	0.0144555	0.379384
ENSDART00000164344.2	0.03	Control	920.907	1292.57	1106.74	-0.488689	0.199821	-2.44563	0.0144598	0.379384
ENSDART00000188183.1	0.03	Control	8.75081	29.1292	18.94	-1.7387	0.710996	-2.44545	0.0144672	0.379384
ENSDART00000170774.2	0.03	Control	269.191	1.87611	135.534	7.15256	2.92506	2.44527	0.0144742	0.379384
ENSDART00000170917.2	0.03	Control	780.729	513.759	647.244	0.602118	0.24627	2.44495	0.0144873	0.379406
ENSDART00000144931.2	0.03	Control	99.5701	60.5138	80.0419	0.718687	0.293982	2.44466	0.0144989	0.379406
ENSDART00000166843.2	0.03	Control	31.9269	0	15.9635	7.39965	3.02827	2.44353	0.0145446	0.380149
ENSDART00000160489.2	0.03	Control	3769.65	2131.18	2950.41	0.82278	0.33676	2.44322	0.0145567	0.380149
ENSDART00000157905.2	0.03	Control	130.074	181.292	155.683	-0.478329	0.195791	-2.44306	0.0145632	0.380149
ENSDART00000164175.2	0.03	Control	48.4228	28.3126	38.3677	0.772253	0.316205	2.44225	0.014596	0.38042
ENSDART00000104599.5	0.03	Control	439.263	139.696	289.479	1.65289	0.676874	2.44195	0.014608	0.38042
ENSDART00000144817.2	0.03	Control	1583.93	781.673	1182.8	1.0188	0.417267	2.44161	0.014622	0.38042
ENSDART00000054243.5	0.03	Control	652.744	898.65	775.697	-0.461021	0.188826	-2.44151	0.0146261	0.38042
ENSDART00000184827.1	0.03	Control	31.768	0	15.884	7.39217	3.02828	2.44105	0.0146448	0.38042
ENSDART00000153609.3	0.03	Control	103.091	38.2971	70.6942	1.4259	0.584138	2.44103	0.0146453	0.38042
ENSDART00000141795.2	0.03	Control	43.6924	26.3618	35.0271	0.724715	0.296942	2.44059	0.0146631	0.380571
ENSDART00000163280.3	0.03	Control	1072.5	768.144	920.321	0.481204	0.197268	2.43934	0.014714	0.38158
ENSDART00000123676.3	0.03	Control	275.91	95.2819	185.596	1.53533	0.629649	2.4384	0.0147526	0.38206
ENSDART00000150279.3	0.03	Control	31.5693	0	15.7847	7.38339	3.02829	2.43814	0.0147632	0.38206
ENSDART00000164878.2	0.03	Control	1243.4	846.712	1045.06	0.553832	0.227214	2.43749	0.0147895	0.38206
ENSDART00000183349.1	0.03	Control	2506.98	1547.58	2027.28	0.696098	0.28561	2.43723	0.0148001	0.38206
ENSDART00000159347.2	0.03	Control	339.928	225.541	282.734	0.591454	0.242693	2.43704	0.0148079	0.38206
ENSDART00000190589.1	0.03	Control	868.45	446.985	657.717	0.958507	0.393359	2.43672	0.014821	0.38206
ENSDART00000187910.1	0.03	Control	412.646	218.841	315.744	0.914601	0.375444	2.43606	0.0148484	0.38206
ENSDART00000153945.3	0.03	Control	89.8131	54.1858	71.9994	0.730079	0.299704	2.436	0.0148508	0.38206
ENSDART00000146113.2	0.03	Control	245.714	310.08	277.897	-0.331873	0.136251	-2.43575	0.0148611	0.38206
ENSDART00000148453.1	0.03	Control	7546.83	3968.23	5757.53	0.927368	0.38076	2.43557	0.0148684	0.38206
ENSDART00000158787.2	0.03	Control	31.3972	0	15.6986	7.3754	3.0283	2.43549	0.0148716	0.38206
ENSDART00000110297.4	0.03	Control	385.649	242.892	314.27	0.668036	0.274356	2.43493	0.0148947	0.38206
ENSDART00000126360.3	0.03	Control	54.9907	23.4674	39.229	1.23624	0.507742	2.43479	0.0149004	0.38206
ENSDART00000188221.1	0.03	Control	31.3567	0	15.6784	7.37327	3.02831	2.43478	0.0149008	0.38206
ENSDART00000166231.2	0.03	Control	110.191	63.3816	86.7864	0.797479	0.327684	2.43369	0.0149459	0.382198
ENSDART00000185380.1	0.03	Control	31.2743	0	15.6371	7.36979	3.02831	2.43363	0.0149482	0.382198
ENSDART00000190433.1	0.03	Control	38.6864	6.56655	22.6265	2.5767	1.0588	2.43362	0.0149487	0.382198
ENSDART00000131642.3	0.03	Control	1534.06	843.022	1188.54	0.863522	0.35485	2.43349	0.0149542	0.382198
ENSDART00000010658.9	0.03	Control	286.583	144.392	215.488	0.988893	0.406565	2.43231	0.0150027	0.38313
ENSDART00000180947.1	0.03	Control	31.0866	0	15.5433	7.36123	3.02832	2.43079	0.0150658	0.38442
ENSDART00000163669.3	0.03	Control	1641.87	2185.9	1913.88	-0.412591	0.169755	-2.43051	0.0150774	0.38442
ENSDART00000149008.2	0.03	Control	31.0241	0	15.512	7.35837	3.02833	2.42985	0.0151053	0.384546
ENSDART00000091177.6	0.03	Control	410.894	223.322	317.108	0.878998	0.361755	2.42981	0.0151066	0.384546
ENSDART00000134124.2	0.03	Control	24.7171	43.5647	34.1409	-0.802278	0.330257	-2.42925	0.0151299	0.384741
ENSDART00000192989.1	0.03	Control	30.9704	0	15.4852	7.35578	3.02833	2.42899	0.015141	0.384741
ENSDART00000183858.1	0.03	Control	2026.27	1156.46	1591.37	0.809151	0.333154	2.42876	0.0151505	0.384741
ENSDART00000182792.1	0.03	Control	0	28.8111	14.4056	-7.35442	3.02868	-2.42826	0.0151713	0.384942
ENSDART00000056074.6	0.03	Control	744.129	581.043	662.586	0.354903	0.146172	2.42799	0.0151827	0.384942
ENSDART00000021100.7	0.03	Control	209.473	266.569	238.021	-0.349667	0.144069	-2.42708	0.0152211	0.38501
ENSDART00000165036.2	0.03	Control	850.859	487.017	668.938	0.804755	0.331582	2.42702	0.0152234	0.38501
ENSDART00000182443.1	0.03	Control	339.469	98.6347	219.052	1.78269	0.734613	2.42671	0.0152366	0.38501
ENSDART00000179560.2	0.03	Control	1720.49	935.872	1328.18	0.878211	0.361902	2.42665	0.0152389	0.38501
ENSDART00000180501.1	0.03	Control	927.895	535.548	731.721	0.793573	0.327083	2.42621	0.0152572	0.38501
ENSDART00000019252.8	0.03	Control	355.241	565.639	460.44	-0.670794	0.276501	-2.42601	0.0152657	0.38501
ENSDART00000158789.2	0.03	Control	875.904	516.233	696.068	0.76254	0.314332	2.42591	0.0152701	0.38501
ENSDART00000188374.1	0.03	Control	582.146	321.185	451.665	0.857612	0.353614	2.42528	0.0152967	0.385153
ENSDART00000077439.6	0.03	Control	18.4537	35.7906	27.1222	-0.941319	0.388141	-2.4252	0.0153	0.385153
ENSDART00000133244.2	0.03	Control	39.933	73.546	56.7395	-0.871731	0.359562	-2.42442	0.0153327	0.385671
ENSDART00000173521.2	0.03	Control	87.1617	54.1463	70.654	0.687405	0.28366	2.42334	0.0153786	0.386238
ENSDART00000152450.2	0.03	Control	104.497	59.9537	82.2254	0.802013	0.330963	2.42327	0.0153816	0.386238
ENSDART00000100788.5	0.03	Control	1454.24	892.104	1173.17	0.704742	0.290852	2.42303	0.0153917	0.386238
ENSDART00000171322.2	0.03	Control	30.5613	0	15.2806	7.33647	3.02836	2.42259	0.0154105	0.386404
ENSDART00000138409.3	0.03	Control	33.9868	9.08442	21.5356	1.90478	0.786414	2.42211	0.0154308	0.386608
ENSDART00000146077.2	0.03	Control	407.581	32.1089	219.845	3.6656	1.51375	2.42154	0.0154551	0.386913
ENSDART00000155719.3	0.03	Control	306.775	373.233	340.004	-0.280845	0.116	-2.42108	0.0154743	0.386943
ENSDART00000194886.1	0.03	Control	39.4871	21.6321	30.5596	0.878087	0.362727	2.42079	0.0154866	0.386943
ENSDART00000170984.2	0.03	Control	305.445	103.148	204.297	1.56662	0.647191	2.42065	0.0154928	0.386943
ENSDART00000165768.2	0.03	Control	584.585	732.907	658.746	-0.325563	0.134618	-2.41842	0.015588	0.389014
ENSDART00000090611.6	0.03	Control	262.257	327.229	294.743	-0.317702	0.131388	-2.41805	0.0156041	0.389084
ENSDART00000185606.1	0.03	Control	3482.95	2433	2957.97	0.517522	0.214071	2.41752	0.0156266	0.389084
ENSDART00000132491.3	0.03	Control	1056.46	787.826	922.143	0.422416	0.174732	2.4175	0.0156275	0.389084
ENSDART00000168315.2	0.03	Control	266.116	105.401	185.758	1.33517	0.552448	2.41683	0.0156564	0.389451
ENSDART00000134266.2	0.03	Control	1402.21	991.252	1196.73	0.500798	0.207234	2.41659	0.0156667	0.389451
ENSDART00000134309.3	0.03	Control	89.9166	33.646	61.7813	1.41616	0.586272	2.41553	0.0157124	0.39028
ENSDART00000118284.2	0.03	Control	332.775	123.441	228.108	1.43123	0.592737	2.41462	0.0157517	0.390951
ENSDART00000188379.1	0.03	Control	23.2789	46.9463	35.1126	-1.00548	0.416508	-2.41406	0.0157758	0.391009
ENSDART00000142272.2	0.03	Control	2572.17	3037.24	2804.71	-0.239225	0.0990992	-2.414	0.0157786	0.391009
ENSDART00000112254.4	0.03	Control	29.9741	0	14.9871	7.30907	3.0284	2.41351	0.0157998	0.39123
ENSDART00000180373.1	0.03	Control	29.9667	0	14.9834	7.30808	3.0284	2.41318	0.0158141	0.391278
ENSDART00000158511.2	0.03	Control	2613.67	1781.93	2197.8	0.552297	0.228937	2.41244	0.0158462	0.391769
ENSDART00000149736.3	0.03	Control	781.642	989.563	885.603	-0.33971	0.140855	-2.41177	0.0158755	0.392187
ENSDART00000140307.2	0.03	Control	472.274	271.969	372.122	0.796026	0.330174	2.41093	0.0159118	0.39278
ENSDART00000138147.2	0.03	Control	29.2426	62.0529	45.6477	-1.08378	0.449596	-2.41056	0.0159279	0.392871
ENSDART00000135800.3	0.03	Control	0	27.7199	13.86	-7.30004	3.02877	-2.41023	0.0159424	0.392926
ENSDART00000146326.3	0.03	Control	171.541	99.0861	135.313	0.784576	0.325588	2.40972	0.0159648	0.393144
ENSDART00000167588.2	0.03	Control	576.027	493.469	534.748	0.222749	0.092452	2.40935	0.0159812	0.393144
ENSDART00000024082.7	0.03	Control	1535.97	1098.35	1317.16	0.483426	0.200676	2.40898	0.015997	0.393144
ENSDART00000167752.2	0.03	Control	0	27.6692	13.8346	-7.29602	3.02878	-2.4089	0.0160008	0.393144
ENSDART00000134533.3	0.03	Control	1172.37	1478.44	1325.4	-0.334465	0.138933	-2.40739	0.0160672	0.393585
ENSDART00000064546.7	0.03	Control	746.787	575.161	660.974	0.376979	0.156593	2.40738	0.0160674	0.393585
ENSDART00000182425.1	0.03	Control	29.6025	0	14.8013	7.29053	3.02843	2.40736	0.0160682	0.393585
ENSDART00000161943.2	0.03	Control	54.9037	17.4892	36.1964	1.63283	0.678431	2.40677	0.0160943	0.393585
ENSDART00000181091.1	0.03	Control	2355.57	1099.97	1727.77	1.09857	0.456558	2.40621	0.016119	0.393585
ENSDART00000146962.2	0.03	Control	19.4449	37.4483	28.4466	-0.93115	0.387002	-2.40606	0.0161256	0.393585
ENSDART00000067423.5	0.03	Control	393.505	280.204	336.855	0.489274	0.203363	2.40591	0.0161323	0.393585
ENSDART00000154658.2	0.03	Control	21.5958	6.90277	14.2493	1.63421	0.679255	2.40589	0.016133	0.393585
ENSDART00000153380.2	0.03	Control	42.2705	15.6469	28.9587	1.43011	0.594608	2.40513	0.0161668	0.393585
ENSDART00000110399.3	0.03	Control	130.07	81.7262	105.898	0.669851	0.27853	2.40495	0.0161745	0.393585
ENSDART00000048103.7	0.03	Control	399.915	211.445	305.68	0.918838	0.382077	2.40485	0.0161791	0.393585
ENSDART00000020084.10	0.03	Control	36758.8	45660.7	41209.8	-0.312865	0.130106	-2.40469	0.0161863	0.393585
ENSDART00000113266.4	0.03	Control	30.5019	54.2155	42.3587	-0.835277	0.347394	-2.40441	0.0161986	0.393585
ENSDART00000021798.8	0.03	Control	1613.61	1292.98	1453.29	0.319059	0.13272	2.404	0.0162167	0.393585
ENSDART00000145040.3	0.03	Control	19.0317	3.93313	11.4824	2.25122	0.93648	2.40391	0.0162207	0.393585
ENSDART00000154888.2	0.03	Control	305.817	96.6027	201.21	1.66257	0.69163	2.40384	0.016224	0.393585
ENSDART00000156766.2	0.03	Control	338.499	505.055	421.777	-0.576698	0.239946	-2.40344	0.0162414	0.393585
ENSDART00000092078.6	0.03	Control	966.245	477.162	721.704	1.01762	0.423402	2.40344	0.0162415	0.393585
ENSDART00000003745.8	0.03	Control	1793.43	2107.14	1950.28	-0.233291	0.0971182	-2.40213	0.0162997	0.394108
ENSDART00000157076.3	0.03	Control	372.572	449.105	410.838	-0.265535	0.110549	-2.40197	0.0163072	0.394108
ENSDART00000173055.2	0.03	Control	271.204	126.073	198.638	1.10601	0.460467	2.40193	0.0163089	0.394108
ENSDART00000046114.8	0.03	Control	1687.78	1319.19	1503.48	0.35505	0.147824	2.40184	0.0163127	0.394108
ENSDART00000129125.3	0.03	Control	353.275	220.541	286.908	0.678724	0.282686	2.40098	0.0163511	0.394467
ENSDART00000167694.2	0.03	Control	893.756	709.966	801.861	0.33084	0.137795	2.40095	0.0163524	0.394467
ENSDART00000166508.2	0.03	Control	188.834	121.66	155.247	0.632325	0.26341	2.40054	0.016371	0.394473
ENSDART00000099665.4	0.03	Control	1077.02	685.041	881.032	0.652561	0.271881	2.40017	0.0163874	0.394473
ENSDART00000155815.3	0.03	Control	11679.6	16117.5	13898.6	-0.464616	0.193581	-2.40012	0.0163899	0.394473
ENSDART00000059195.7	0.03	Control	607.417	417.473	512.445	0.541102	0.225489	2.39969	0.0164091	0.394549
ENSDART00000190423.1	0.03	Control	84.0446	55.7163	69.8804	0.591805	0.246657	2.3993	0.0164263	0.394549
ENSDART00000168770.3	0.03	Control	1232.56	792.868	1012.71	0.636295	0.26521	2.39922	0.0164302	0.394549
ENSDART00000113429.4	0.03	Control	329.008	236.679	282.844	0.473961	0.197598	2.39861	0.0164575	0.394794
ENSDART00000189103.1	0.03	Control	29.0636	0	14.5318	7.2636	3.02847	2.39844	0.0164653	0.394794
ENSDART00000184147.1	0.03	Control	0	26.9512	13.4756	-7.25864	3.02885	-2.3965	0.0165524	0.396112
ENSDART00000161487.2	0.03	Control	153.089	228.659	190.874	-0.579463	0.24182	-2.39626	0.0165635	0.396112
ENSDART00000140170.4	0.03	Control	271.595	358.757	315.176	-0.404101	0.16869	-2.39553	0.0165965	0.396112
ENSDART00000175348.2	0.03	Control	321.403	169.113	245.258	0.926112	0.386643	2.39526	0.0166085	0.396112
ENSDART00000180675.1	0.03	Control	266.251	174.716	220.483	0.608799	0.254183	2.39512	0.0166149	0.396112
ENSDART00000124140.3	0.03	Control	475.006	609.966	542.486	-0.358178	0.149554	-2.39498	0.0166212	0.396112
ENSDART00000162601.2	0.03	Control	150.245	241.617	195.931	-0.683121	0.285326	-2.39418	0.0166577	0.396112
ENSDART00000187970.1	0.03	Control	26.3328	43.8788	35.1058	-0.730034	0.304952	-2.39393	0.0166687	0.396112
ENSDART00000060786.7	0.03	Control	48.7102	82.5636	65.6369	-0.762351	0.318463	-2.39384	0.0166729	0.396112
ENSDART00000006078.10	0.03	Control	715.345	939.665	827.505	-0.393165	0.164252	-2.39366	0.016681	0.396112
ENSDART00000192837.1	0.03	Control	107.078	9.79528	58.4365	3.45114	1.44198	2.39333	0.0166961	0.396112
ENSDART00000186301.1	0.03	Control	1498.31	966.12	1232.22	0.632875	0.264449	2.39319	0.0167027	0.396112
ENSDART00000190364.1	0.03	Control	522.59	272.504	397.547	0.939377	0.392558	2.39296	0.0167129	0.396112
ENSDART00000058964.5	0.03	Control	41315.2	34025.4	37670.3	0.280055	0.117043	2.39275	0.0167225	0.396112
ENSDART00000130424.4	0.03	Control	2474.58	1122.31	1798.44	1.1407	0.476756	2.39262	0.0167286	0.396112
ENSDART00000142414.2	0.03	Control	511.917	65.9706	288.944	2.95553	1.2354	2.39237	0.0167398	0.396112
ENSDART00000167997.2	0.03	Control	150.479	257.64	204.06	-0.777097	0.324832	-2.3923	0.016743	0.396112
ENSDART00000184477.1	0.03	Control	77.8582	159.426	118.642	-1.03082	0.430951	-2.39196	0.0167588	0.396112
ENSDART00000193375.1	0.03	Control	163.145	78.0167	120.581	1.06114	0.44367	2.39172	0.0167694	0.396112
ENSDART00000125284.4	0.03	Control	185.382	247.467	216.425	-0.416791	0.174273	-2.3916	0.0167753	0.396112
ENSDART00000161813.2	0.03	Control	159.2	207.432	183.316	-0.383443	0.160339	-2.39145	0.0167819	0.396112
ENSDART00000133660.3	0.03	Control	106.142	48.8801	77.5111	1.11442	0.466257	2.39014	0.016842	0.39632
ENSDART00000182208.1	0.03	Control	42.8897	20.1013	31.4955	1.09309	0.45735	2.39005	0.0168461	0.39632
ENSDART00000158473.2	0.03	Control	1530.07	1031.27	1280.67	0.569059	0.238207	2.38893	0.0168976	0.39632
ENSDART00000037914.6	0.03	Control	4541.35	2928.33	3734.84	0.632991	0.26497	2.38891	0.0168983	0.39632
ENSDART00000142507.3	0.03	Control	65.1465	110.899	88.0229	-0.769573	0.322201	-2.38849	0.0169178	0.39632
ENSDART00000190511.1	0.03	Control	963.366	644.122	803.744	0.580274	0.242984	2.38812	0.0169347	0.39632
ENSDART00000186605.1	0.03	Control	670.61	316.166	493.388	1.08454	0.454167	2.38798	0.0169413	0.39632
ENSDART00000183679.1	0.03	Control	28.4024	0	14.2012	7.23092	3.02853	2.38761	0.0169586	0.39632
ENSDART00000139722.2	0.03	Control	129.031	77.9118	103.472	0.723483	0.303116	2.38682	0.0169949	0.39632
ENSDART00000079011.6	0.03	Control	148.883	202.744	175.814	-0.447674	0.187582	-2.38655	0.0170072	0.39632
ENSDART00000092690.7	0.03	Control	3386.11	1967.23	2676.67	0.78338	0.328257	2.38648	0.0170104	0.39632
ENSDART00000133579.2	0.03	Control	27.0492	1.61865	14.3339	4.03509	1.69101	2.38621	0.0170231	0.39632
ENSDART00000129607.3	0.03	Control	77.3498	39.0056	58.1777	0.990796	0.415235	2.38611	0.0170276	0.39632
ENSDART00000102368.5	0.03	Control	387.642	522.4	455.021	-0.429333	0.179951	-2.38584	0.0170402	0.39632
ENSDART00000143554.2	0.03	Control	211.349	122.362	166.855	0.789131	0.330757	2.38584	0.0170403	0.39632
ENSDART00000191230.1	0.03	Control	99.7228	54.0385	76.8807	0.881787	0.369639	2.38554	0.0170542	0.39632
ENSDART00000167736.2	0.03	Control	431.422	345.96	388.691	0.317027	0.132897	2.38551	0.0170555	0.39632
ENSDART00000081675.6	0.03	Control	8313.04	6189.36	7251.2	0.425529	0.178427	2.38489	0.0170843	0.39632
ENSDART00000057159.8	0.03	Control	367.456	227.786	297.621	0.689515	0.289133	2.38477	0.0170898	0.39632
ENSDART00000193338.1	0.03	Control	1373.66	568.266	970.965	1.27325	0.533919	2.38473	0.0170917	0.39632
ENSDART00000176711.2	0.03	Control	145.146	45.3896	95.2676	1.67545	0.702633	2.38454	0.0171007	0.39632
ENSDART00000181265.1	0.03	Control	95.4214	158.694	127.058	-0.733818	0.307758	-2.3844	0.0171072	0.39632
ENSDART00000189801.1	0.03	Control	52.4211	14.2392	33.3302	1.87122	0.784829	2.38424	0.0171145	0.39632
ENSDART00000183194.1	0.03	Control	1647.67	1026.11	1336.89	0.682944	0.286478	2.38393	0.0171287	0.39632
ENSDART00000086511.6	0.03	Control	172.249	132.117	152.183	0.383211	0.160748	2.38392	0.0171294	0.39632
ENSDART00000165018.2	0.03	Control	108.565	51.3928	79.9791	1.06837	0.44818	2.38379	0.0171355	0.39632
ENSDART00000109689.4	0.03	Control	80.7897	37.1107	58.9502	1.12226	0.470802	2.38371	0.0171391	0.39632
ENSDART00000109084.2	0.03	Control	721.522	457.632	589.577	0.656126	0.275341	2.38296	0.0171743	0.39632
ENSDART00000188151.1	0.03	Control	94.4044	66.2467	80.3256	0.518813	0.217719	2.38294	0.0171748	0.39632
ENSDART00000155340.3	0.03	Control	454.512	235.007	344.76	0.95152	0.399308	2.38292	0.0171757	0.39632
ENSDART00000135371.2	0.03	Control	28.1007	0	14.0503	7.21557	3.02855	2.38252	0.0171947	0.39632
ENSDART00000185349.1	0.03	Control	422.481	123.157	272.819	1.77837	0.746578	2.38202	0.0172178	0.39632
ENSDART00000084417.5	0.03	Control	69.3549	48.4347	58.8948	0.520636	0.218579	2.38191	0.0172232	0.39632
ENSDART00000192684.1	0.03	Control	517.341	296.487	406.914	0.802687	0.337149	2.38081	0.0172749	0.39632
ENSDART00000157125.3	0.03	Control	569.491	719.721	644.606	-0.337831	0.1419	-2.38077	0.0172763	0.39632
ENSDART00000156935.2	0.03	Control	1349.28	266.71	807.995	2.33882	0.982574	2.38029	0.0172988	0.39632
ENSDART00000129895.3	0.03	Control	512.167	708.707	610.437	-0.467182	0.196297	-2.37998	0.0173137	0.39632
ENSDART00000180312.1	0.03	Control	8235.5	6532.3	7383.9	0.334236	0.14044	2.37991	0.0173166	0.39632
ENSDART00000149437.3	0.03	Control	27.9418	0	13.9709	7.20703	3.02856	2.37969	0.0173274	0.39632
ENSDART00000164698.2	0.03	Control	27.9396	0	13.9698	7.20696	3.02856	2.37966	0.0173286	0.39632
ENSDART00000126672.3	0.03	Control	1131.23	702.05	916.642	0.687867	0.289076	2.37954	0.0173345	0.39632
ENSDART00000193980.1	0.03	Control	126.63	194.504	160.567	-0.615858	0.258818	-2.37951	0.0173359	0.39632
ENSDART00000100217.5	0.03	Control	2905.28	2061.51	2483.4	0.495048	0.208049	2.37948	0.0173373	0.39632
ENSDART00000137252.3	0.03	Control	168.658	104.175	136.417	0.694469	0.291877	2.37932	0.0173445	0.39632
ENSDART00000178326.2	0.03	Control	81.7367	168.194	124.965	-1.03834	0.436493	-2.37883	0.0173677	0.39632
ENSDART00000162924.2	0.03	Control	13637.9	7953.98	10796	0.777873	0.327017	2.3787	0.017374	0.39632
ENSDART00000006870.8	0.03	Control	743.086	615.101	679.094	0.273222	0.114865	2.37864	0.0173766	0.39632
ENSDART00000034783.8	0.03	Control	101.295	58.3036	79.7994	0.784948	0.330074	2.3781	0.0174023	0.396623
ENSDART00000164981.2	0.03	Control	4677.07	3842.77	4259.92	0.283066	0.119078	2.37714	0.0174475	0.397088
ENSDART00000089507.6	0.03	Control	756.121	532.93	644.525	0.504302	0.212147	2.37714	0.0174477	0.397088
ENSDART00000063777.7	0.03	Control	266.186	167.793	216.989	0.665511	0.280011	2.37673	0.0174667	0.397236
ENSDART00000182710.1	0.03	Control	694.003	1069.42	881.711	-0.623163	0.262318	-2.3756	0.0175205	0.398175
ENSDART00000180347.1	0.03	Control	444.245	146.469	295.357	1.60075	0.674265	2.37407	0.0175933	0.399545
ENSDART00000101661.5	0.03	Control	796.197	6.78803	401.492	6.87425	2.89651	2.37329	0.0176304	0.400101
ENSDART00000170212.2	0.03	Control	1058.94	489.873	774.408	1.11208	0.468718	2.37259	0.0176637	0.400438
ENSDART00000131649.3	0.03	Control	77.6204	19.3998	48.5101	1.99846	0.842404	2.37233	0.0176763	0.400438
ENSDART00000106035.5	0.03	Control	37.0157	68.9281	52.9719	-0.894351	0.377015	-2.37219	0.0176831	0.400438
ENSDART00000059476.4	0.03	Control	371.516	248.733	310.124	0.578946	0.244151	2.37126	0.0177273	0.400471
ENSDART00000060037.4	0.03	Control	594.279	759.624	676.952	-0.352656	0.148724	-2.37121	0.0177298	0.400471
ENSDART00000149956.3	0.03	Control	3686.67	4695.49	4191.08	-0.348814	0.14711	-2.37111	0.0177349	0.400471
ENSDART00000126432.3	0.03	Control	40.3407	4.44468	22.3927	3.18775	1.34452	2.37092	0.017744	0.400471
ENSDART00000190476.1	0.03	Control	283.535	363.119	323.327	-0.358451	0.151193	-2.37082	0.0177486	0.400471
ENSDART00000167369.2	0.03	Control	80.4315	115.938	98.1846	-0.518996	0.218932	-2.37058	0.0177601	0.400471
ENSDART00000052512.5	0.03	Control	5288.37	2688.03	3988.2	0.976193	0.41191	2.36992	0.0177921	0.400633
ENSDART00000149114.3	0.03	Control	1735.33	364.205	1049.77	2.25236	0.950411	2.36988	0.017794	0.400633
ENSDART00000185045.1	0.03	Control	17795.1	9285.13	13540.1	0.938499	0.39605	2.36965	0.0178051	0.400633
ENSDART00000185874.1	0.03	Control	41.8429	2.23469	22.0388	4.17878	1.764	2.36892	0.0178403	0.401141
ENSDART00000163959.2	0.03	Control	199.961	110.656	155.308	0.85664	0.361714	2.36828	0.017871	0.401254
ENSDART00000176255.2	0.03	Control	392.622	506.789	449.706	-0.367081	0.155003	-2.36821	0.0178743	0.401254
ENSDART00000060764.6	0.03	Control	710.41	846.328	778.369	-0.25129	0.106118	-2.36803	0.0178831	0.401254
ENSDART00000126314.4	0.03	Control	139.655	214.614	177.135	-0.619548	0.261713	-2.36728	0.0179193	0.401781
ENSDART00000131040.3	0.03	Control	60.6486	93.597	77.1228	-0.62425	0.263769	-2.36666	0.0179496	0.402019
ENSDART00000104361.4	0.03	Control	24.9838	43.796	34.3899	-0.806999	0.341026	-2.36639	0.0179627	0.402019
ENSDART00000167323.2	0.03	Control	2020.82	2636.32	2328.57	-0.383465	0.16206	-2.3662	0.017972	0.402019
ENSDART00000179988.1	0.03	Control	346.48	221.39	283.935	0.645205	0.272721	2.36581	0.0179908	0.402019
ENSDART00000055932.6	0.03	Control	34.7768	11.6849	23.2308	1.58711	0.670865	2.36576	0.0179931	0.402019
ENSDART00000167982.2	0.03	Control	731.833	406.397	569.115	0.848673	0.358827	2.36513	0.0180238	0.402076
ENSDART00000171009.2	0.03	Control	5676.27	5292.42	5484.34	0.101304	0.0428338	2.36506	0.0180271	0.402076
ENSDART00000140987.2	0.03	Control	339.982	187.964	263.973	0.854727	0.361418	2.36493	0.0180336	0.402076
ENSDART00000059140.8	0.03	Control	1813.9	1282.44	1548.17	0.499733	0.211436	2.36352	0.018102	0.403319
ENSDART00000155409.2	0.03	Control	868.063	1324.87	1096.47	-0.609442	0.257998	-2.36219	0.0181672	0.4042
ENSDART00000127330.4	0.03	Control	44.7018	95.1729	69.9373	-1.09082	0.461832	-2.36195	0.018179	0.4042
ENSDART00000092665.6	0.03	Control	2214.24	1378.08	1796.16	0.684026	0.289622	2.36179	0.0181869	0.4042
ENSDART00000164390.2	0.03	Control	74.2683	31.4359	52.8521	1.23639	0.523567	2.36147	0.0182027	0.4042
ENSDART00000152904.3	0.03	Control	268.821	114.707	191.764	1.2285	0.520238	2.36142	0.0182052	0.4042
ENSDART00000186533.1	0.03	Control	26.8535	0	13.4267	7.14996	3.02866	2.36077	0.0182372	0.404629
ENSDART00000067461.5	0.03	Control	627.465	400.469	513.967	0.647549	0.274367	2.36016	0.0182671	0.404784
ENSDART00000171278.2	0.03	Control	152.243	84.3681	118.305	0.847497	0.359093	2.36011	0.0182696	0.404784
ENSDART00000102293.5	0.03	Control	83.6848	32.0052	57.845	1.38565	0.587381	2.35903	0.0183225	0.405418
ENSDART00000101406.6	0.03	Control	161.595	217.574	189.584	-0.425243	0.180263	-2.35901	0.0183238	0.405418
ENSDART00000159324.2	0.03	Control	27.4913	0.744898	14.1181	5.1176	2.17042	2.35788	0.0183795	0.406315
ENSDART00000190066.1	0.03	Control	60.9095	5.399	33.1542	3.49908	1.48412	2.35767	0.0183898	0.406315
ENSDART00000166668.2	0.03	Control	1340.64	1035.82	1188.23	0.371497	0.157648	2.3565	0.0184479	0.406847
ENSDART00000160352.2	0.03	Control	222.735	116.702	169.718	0.931415	0.395366	2.35583	0.0184815	0.406847
ENSDART00000166476.2	0.03	Control	401.48	248.079	324.78	0.694355	0.294763	2.35564	0.0184908	0.406847
ENSDART00000020389.7	0.03	Control	1235.63	877.367	1056.5	0.493898	0.209667	2.35563	0.0184911	0.406847
ENSDART00000047191.6	0.03	Control	376.578	306.518	341.548	0.296103	0.125704	2.35557	0.0184944	0.406847
ENSDART00000079461.7	0.03	Control	1012.71	639.208	825.96	0.663459	0.281714	2.35508	0.0185187	0.406847
ENSDART00000133793.2	0.03	Control	123.963	31.9118	77.9374	1.95763	0.831516	2.3543	0.0185579	0.406847
ENSDART00000160083.2	0.03	Control	1706.05	674.728	1190.39	1.33806	0.568358	2.35425	0.0185602	0.406847
ENSDART00000148889.2	0.03	Control	137.926	108.274	123.1	0.35236	0.14967	2.35424	0.0185605	0.406847
ENSDART00000190371.1	0.03	Control	304.575	208.468	256.521	0.547754	0.232692	2.35399	0.0185731	0.406847
ENSDART00000132409.3	0.03	Control	33.8962	58.7336	46.3149	-0.79632	0.338317	-2.35377	0.0185843	0.406847
ENSDART00000126129.3	0.03	Control	557.784	408.04	482.912	0.45025	0.191295	2.3537	0.0185876	0.406847
ENSDART00000044860.6	0.03	Control	617.569	523.201	570.385	0.238135	0.101204	2.35303	0.0186212	0.406847
ENSDART00000166786.2	0.03	Control	3454.36	2175.25	2814.8	0.667169	0.283569	2.35276	0.0186347	0.406847
ENSDART00000179996.1	0.03	Control	26.3863	0	13.1931	7.12443	3.0287	2.3523	0.0186576	0.406847
ENSDART00000151245.2	0.03	Control	61.4826	30.9958	46.2392	0.985914	0.419146	2.3522	0.0186629	0.406847
ENSDART00000076725.7	0.03	Control	231.104	165.17	198.137	0.487013	0.207049	2.35217	0.0186643	0.406847
ENSDART00000141595.3	0.03	Control	758.707	442.663	600.685	0.777274	0.330459	2.3521	0.0186678	0.406847
ENSDART00000190042.1	0.03	Control	424.042	340.972	382.507	0.313374	0.133234	2.35205	0.0186701	0.406847
ENSDART00000082902.7	0.03	Control	495.149	404.068	449.609	0.291957	0.124185	2.35099	0.0187237	0.406847
ENSDART00000010258.10	0.03	Control	343.075	395.13	369.103	-0.201567	0.0857547	-2.35051	0.0187477	0.406847
ENSDART00000156543.3	0.03	Control	432.233	188.043	310.138	1.2	0.510542	2.35045	0.0187509	0.406847
ENSDART00000166936.2	0.03	Control	744.941	506.453	625.697	0.556291	0.236704	2.35015	0.0187658	0.406847
ENSDART00000075421.5	0.03	Control	379.605	293.331	336.468	0.369726	0.157322	2.35012	0.0187671	0.406847
ENSDART00000141606.3	0.03	Control	367.478	246.996	307.237	0.572677	0.243774	2.34921	0.0188133	0.406847
ENSDART00000186391.1	0.03	Control	26.2119	0	13.1059	7.11476	3.02872	2.3491	0.0188189	0.406847
ENSDART00000100321.3	0.03	Control	502.441	358.009	430.225	0.487041	0.207335	2.34905	0.0188211	0.406847
ENSDART00000111335.3	0.03	Control	501.494	693.478	597.486	-0.466315	0.198585	-2.34819	0.0188651	0.406847
ENSDART00000169031.2	0.03	Control	52.3705	23.8771	38.1238	1.13304	0.482543	2.34806	0.0188714	0.406847
ENSDART00000188644.1	0.03	Control	14.6603	26.2418	20.451	-0.83668	0.356353	-2.3479	0.0188798	0.406847
ENSDART00000128790.3	0.03	Control	26.125	0	13.0625	7.11053	3.02873	2.3477	0.01889	0.406847
ENSDART00000184491.1	0.03	Control	403.437	220.722	312.08	0.869689	0.370493	2.34738	0.0189058	0.406847
ENSDART00000181344.1	0.03	Control	3828.73	2086.53	2957.63	0.875662	0.373048	2.34732	0.0189091	0.406847
ENSDART00000186708.1	0.03	Control	36.7052	61.3614	49.0333	-0.740365	0.315434	-2.34713	0.0189187	0.406847
ENSDART00000129953.3	0.03	Control	62.1764	32.9927	47.5845	0.905437	0.385783	2.34701	0.0189246	0.406847
ENSDART00000041443.8	0.03	Control	41.9406	65.5736	53.7571	-0.63756	0.271661	-2.3469	0.0189306	0.406847
ENSDART00000174236.2	0.03	Control	2057.54	1385.9	1721.72	0.570053	0.242919	2.34667	0.0189418	0.406847
ENSDART00000155615.2	0.03	Control	114.503	145.921	130.212	-0.348328	0.148436	-2.34666	0.0189427	0.406847
ENSDART00000000804.10	0.03	Control	67.2335	6.42217	36.8278	3.39747	1.44789	2.34649	0.0189509	0.406847
ENSDART00000148297.4	0.03	Control	509.258	816.175	662.716	-0.679739	0.289692	-2.34642	0.0189547	0.406847
ENSDART00000023089.9	0.03	Control	1809.45	1499.03	1654.24	0.271345	0.115645	2.34637	0.0189575	0.406847
ENSDART00000127015.3	0.03	Control	808.237	1128.6	968.416	-0.481608	0.205294	-2.34594	0.0189791	0.406847
ENSDART00000157765.3	0.03	Control	497.896	310.439	404.168	0.680758	0.290198	2.34584	0.0189843	0.406847
ENSDART00000128331.4	0.03	Control	136.464	189.061	162.762	-0.470821	0.200718	-2.34568	0.0189924	0.406847
ENSDART00000187151.1	0.03	Control	1430.42	1079.57	1254.99	0.405582	0.172917	2.34554	0.0189997	0.406847
ENSDART00000173861.2	0.03	Control	47.863	101.099	74.481	-1.07418	0.457981	-2.34547	0.019003	0.406847
ENSDART00000113031.3	0.03	Control	3057.05	2234.15	2645.6	0.45236	0.192935	2.34462	0.0190464	0.406847
ENSDART00000173559.2	0.03	Control	441.95	119.604	280.777	1.88575	0.804354	2.34443	0.0190563	0.406847
ENSDART00000188120.1	0.03	Control	564.916	295.222	430.069	0.935395	0.398991	2.3444	0.0190576	0.406847
ENSDART00000145232.2	0.03	Control	100.24	46.1939	73.217	1.11575	0.476029	2.34386	0.0190853	0.406847
ENSDART00000084457.5	0.03	Control	409.652	260.97	335.311	0.650267	0.27746	2.34364	0.0190964	0.406847
ENSDART00000180583.1	0.03	Control	266.78	153.518	210.149	0.797145	0.340174	2.34334	0.0191118	0.406847
ENSDART00000155327.2	0.03	Control	45.9599	15.1857	30.5728	1.59329	0.679959	2.34322	0.0191182	0.406847
ENSDART00000190421.1	0.03	Control	690.224	537.697	613.96	0.359396	0.153399	2.34289	0.0191351	0.406847
ENSDART00000151684.2	0.03	Control	49.0291	14.9906	32.0098	1.69903	0.725484	2.34193	0.0191843	0.406847
ENSDART00000148080.2	0.03	Control	280.135	187.871	234.003	0.575902	0.245945	2.34159	0.0192019	0.406847
ENSDART00000187391.1	0.03	Control	193.061	112.612	152.837	0.776897	0.331798	2.34148	0.0192075	0.406847
ENSDART00000133937.3	0.03	Control	50.6785	103.755	77.2169	-1.03075	0.440223	-2.34142	0.0192104	0.406847
ENSDART00000187760.1	0.03	Control	446.358	212.097	329.228	1.07365	0.458567	2.34132	0.0192158	0.406847
ENSDART00000187546.1	0.03	Control	1660.53	899.394	1279.96	0.884445	0.377787	2.34112	0.0192259	0.406847
ENSDART00000144339.2	0.03	Control	38.7959	15.7052	27.2506	1.30246	0.556396	2.34089	0.0192377	0.406847
ENSDART00000188670.1	0.03	Control	517.283	220.623	368.953	1.22957	0.525263	2.34087	0.0192391	0.406847
ENSDART00000151958.2	0.03	Control	5592.47	4376.29	4984.38	0.35386	0.151175	2.34074	0.0192458	0.406847
ENSDART00000192247.1	0.03	Control	249.163	31.6646	140.414	2.97668	1.27171	2.3407	0.0192477	0.406847
ENSDART00000028390.9	0.03	Control	52.7421	81.5573	67.1497	-0.629009	0.268728	-2.34069	0.0192479	0.406847
ENSDART00000064313.8	0.03	Control	2420.97	2145.59	2283.28	0.173698	0.0742143	2.34049	0.0192585	0.406847
ENSDART00000139187.4	0.03	Control	132.415	64.5859	98.5004	1.03391	0.44192	2.33958	0.0193054	0.407111
ENSDART00000117461.2	0.03	Control	107709	55289.7	81499.4	0.962058	0.411225	2.3395	0.0193098	0.407111
ENSDART00000139963.3	0.03	Control	584.962	744.269	664.616	-0.346937	0.148313	-2.33922	0.0193242	0.407111
ENSDART00000111080.4	0.03	Control	113.705	169.892	141.799	-0.579749	0.247857	-2.33904	0.0193332	0.407111
ENSDART00000163182.2	0.03	Control	253.802	366.823	310.312	-0.529965	0.226577	-2.33901	0.019335	0.407111
ENSDART00000152460.2	0.03	Control	26.0078	7.16661	16.5872	1.84626	0.789666	2.33803	0.0193859	0.40752
ENSDART00000100798.5	0.03	Control	195.202	92.4909	143.847	1.07625	0.460374	2.33777	0.0193991	0.40752
ENSDART00000158634.2	0.03	Control	124.658	19.6035	72.1307	2.66823	1.14145	2.33759	0.0194087	0.40752
ENSDART00000148748.2	0.03	Control	366.187	143.637	254.912	1.3498	0.577556	2.33708	0.0194349	0.40752
ENSDART00000176966.2	0.03	Control	356.505	179.529	268.017	0.989211	0.42338	2.33646	0.0194671	0.40752
ENSDART00000157942.2	0.03	Control	27.9862	11.835	19.9106	1.23684	0.529367	2.33645	0.0194677	0.40752
ENSDART00000144612.2	0.03	Control	204.161	113.338	158.75	0.848203	0.363069	2.3362	0.0194807	0.40752
ENSDART00000098986.4	0.03	Control	439.02	361.1	400.06	0.280419	0.120032	2.33619	0.0194811	0.40752
ENSDART00000188056.1	0.03	Control	549.171	281.802	415.486	0.962396	0.411976	2.33605	0.0194887	0.40752
ENSDART00000110075.4	0.03	Control	20.8191	36.0331	28.4261	-0.79602	0.340771	-2.33594	0.0194944	0.40752
ENSDART00000180560.1	0.03	Control	262.199	176.907	219.553	0.563796	0.241389	2.33563	0.0195104	0.40752
ENSDART00000181330.1	0.03	Control	226.934	135.663	181.299	0.743123	0.318184	2.33551	0.0195166	0.40752
ENSDART00000141749.3	0.03	Control	264.195	219.862	242.028	0.25979	0.111239	2.33543	0.0195211	0.40752
ENSDART00000191223.1	0.03	Control	20186.1	10371.8	15278.9	0.960715	0.411641	2.33387	0.0196027	0.408872
ENSDART00000053463.4	0.03	Control	752.231	1002.11	877.171	-0.412634	0.17688	-2.33284	0.0196566	0.408872
ENSDART00000060729.6	0.03	Control	167.228	131.784	149.506	0.342148	0.146672	2.33275	0.0196614	0.408872
ENSDART00000174203.2	0.03	Control	201.071	122.893	161.982	0.710046	0.304406	2.33257	0.019671	0.408872
ENSDART00000183541.1	0.03	Control	28.7361	51.6434	40.1898	-0.846343	0.362852	-2.33247	0.0196758	0.408872
ENSDART00000182957.1	0.03	Control	14637.8	11219.6	12928.7	0.383681	0.164497	2.33246	0.0196768	0.408872
ENSDART00000157195.3	0.03	Control	25.298	0	12.649	7.06395	3.02881	2.33225	0.0196876	0.408872
ENSDART00000110288.5	0.03	Control	1078.73	899.419	989.074	0.262292	0.112504	2.33139	0.0197326	0.408872
ENSDART00000127355.3	0.03	Control	590.251	447.803	519.027	0.397191	0.170375	2.33128	0.0197384	0.408872
ENSDART00000173009.1	0.03	Control	1069.89	658.755	864.323	0.699147	0.299907	2.33121	0.019742	0.408872
ENSDART00000149446.3	0.03	Control	88.3153	128.202	108.259	-0.534868	0.229454	-2.33105	0.0197509	0.408872
ENSDART00000186040.1	0.03	Control	549.385	436.032	492.708	0.334631	0.143558	2.33097	0.0197548	0.408872
ENSDART00000121768.2	0.03	Control	666.928	285.588	476.258	1.22402	0.525155	2.33078	0.0197648	0.408872
ENSDART00000188033.1	0.03	Control	848.808	463.118	655.963	0.873844	0.374932	2.33068	0.0197705	0.408872
ENSDART00000155928.2	0.03	Control	156.337	53.5319	104.934	1.54561	0.663311	2.33015	0.0197984	0.408872
ENSDART00000191288.1	0.03	Control	262.719	138.612	200.666	0.920888	0.395219	2.33007	0.0198026	0.408872
ENSDART00000098308.4	0.03	Control	351.356	276.963	314.16	0.343017	0.147216	2.33003	0.0198045	0.408872
ENSDART00000136053.2	0.03	Control	74.3301	33.347	53.8386	1.1522	0.494687	2.32914	0.0198514	0.409154
ENSDART00000170626.2	0.03	Control	1140.86	1270.45	1205.65	-0.154953	0.0665316	-2.32901	0.0198584	0.409154
ENSDART00000165757.2	0.03	Control	42.8298	79.697	61.2634	-0.889207	0.381884	-2.32848	0.0198868	0.409154
ENSDART00000192253.1	0.03	Control	758.305	492.829	625.567	0.621331	0.266843	2.32845	0.0198882	0.409154
ENSDART00000170558.2	0.03	Control	75.2741	45.2973	60.2857	0.738491	0.317176	2.32833	0.0198946	0.409154
ENSDART00000100222.5	0.03	Control	1116.72	831.634	974.175	0.424031	0.18212	2.32831	0.0198955	0.409154
ENSDART00000193278.1	0.03	Control	94.9946	159.944	127.47	-0.749306	0.321857	-2.32807	0.0199082	0.409154
ENSDART00000140255.3	0.03	Control	456.264	635.07	545.667	-0.475484	0.204262	-2.32781	0.0199221	0.409175
ENSDART00000113985.4	0.03	Control	104.025	138.65	121.337	-0.41605	0.178776	-2.32721	0.019954	0.409565
ENSDART00000187526.1	0.03	Control	1285.73	497.488	891.609	1.36968	0.588637	2.32687	0.0199723	0.409584
ENSDART00000024225.7	0.03	Control	88.4681	163.992	126.23	-0.886759	0.381121	-2.32671	0.0199807	0.409584
ENSDART00000188509.1	0.03	Control	3405.96	1702.54	2554.25	1.0004	0.430256	2.32512	0.0200654	0.410337
ENSDART00000043133.8	0.03	Control	30.0734	99.9022	64.9878	-1.72777	0.743091	-2.32511	0.0200659	0.410337
ENSDART00000144361.4	0.03	Control	166.885	211.55	189.218	-0.343118	0.147572	-2.32509	0.0200672	0.410337
ENSDART00000097723.4	0.03	Control	4671.71	3195.44	3933.57	0.547892	0.235647	2.32505	0.020069	0.410337
ENSDART00000166728.2	0.03	Control	65.6061	100.723	83.1646	-0.618543	0.266119	-2.32431	0.0201089	0.410888
ENSDART00000147813.2	0.03	Control	46.1004	1.34082	23.7206	5.05163	2.17478	2.32282	0.0201888	0.410934
ENSDART00000082450.5	0.03	Control	88.0651	47.5716	67.8184	0.888048	0.382318	2.3228	0.0201899	0.410934
ENSDART00000169055.2	0.03	Control	73.4746	31.9916	52.7331	1.19609	0.514991	2.32255	0.0202033	0.410934
ENSDART00000194281.1	0.03	Control	344.577	169.767	257.172	1.02163	0.439939	2.32221	0.0202216	0.410934
ENSDART00000181721.1	0.03	Control	24.7793	0	12.3896	7.03364	3.02887	2.3222	0.0202222	0.410934
ENSDART00000157021.2	0.03	Control	583.3	284.138	433.719	1.03713	0.446617	2.3222	0.0202224	0.410934
ENSDART00000145124.3	0.03	Control	331.551	211.43	271.49	0.650276	0.280034	2.32213	0.0202258	0.410934
ENSDART00000113081.5	0.03	Control	94.5852	124.635	109.61	-0.400593	0.172548	-2.32163	0.0202526	0.410934
ENSDART00000191822.1	0.03	Control	119.095	156.426	137.76	-0.389048	0.167624	-2.32095	0.0202894	0.410934
ENSDART00000163923.2	0.03	Control	84.4422	39.1655	61.8038	1.10549	0.476322	2.32088	0.0202933	0.410934
ENSDART00000140403.3	0.03	Control	307.174	206.791	256.983	0.570729	0.245919	2.3208	0.0202975	0.410934
ENSDART00000161456.1	0.03	Control	136.515	82.0565	109.286	0.733013	0.315883	2.32052	0.0203128	0.410934
ENSDART00000055194.6	0.03	Control	105.554	50.0683	77.8109	1.07454	0.463063	2.32051	0.0203135	0.410934
ENSDART00000165368.2	0.03	Control	221.41	120.641	171.026	0.874848	0.377014	2.32047	0.0203156	0.410934
ENSDART00000186168.1	0.03	Control	424.677	225.237	324.957	0.91505	0.394493	2.31956	0.0203648	0.410934
ENSDART00000139194.3	0.03	Control	269.491	209.037	239.264	0.363027	0.156511	2.3195	0.0203682	0.410934
ENSDART00000088346.6	0.03	Control	215.841	148.716	182.278	0.539678	0.232691	2.31929	0.0203792	0.410934
ENSDART00000133443.3	0.03	Control	174.506	69.7504	122.128	1.32452	0.5711	2.31924	0.0203821	0.410934
ENSDART00000167664.2	0.03	Control	728.221	621.198	674.71	0.227549	0.0981188	2.31912	0.0203887	0.410934
ENSDART00000065922.6	0.03	Control	1259.65	828.536	1044.09	0.604248	0.26056	2.31904	0.0203929	0.410934
ENSDART00000142350.2	0.03	Control	229.841	164.624	197.232	0.481023	0.207432	2.31894	0.0203981	0.410934
ENSDART00000122292.3	0.03	Control	186.402	114.271	150.337	0.703606	0.303423	2.3189	0.0204007	0.410934
ENSDART00000191612.1	0.03	Control	24.5938	0	12.2969	7.02294	3.02889	2.31865	0.0204138	0.410934
ENSDART00000113285.4	0.03	Control	354.366	419.661	387.013	-0.244072	0.105271	-2.31852	0.0204213	0.410934
ENSDART00000160769.2	0.03	Control	145.675	43.3734	94.5242	1.74846	0.754226	2.31822	0.0204376	0.411002
ENSDART00000113910.5	0.03	Control	527.373	419.289	473.331	0.32935	0.142085	2.31797	0.0204509	0.411008
ENSDART00000099600.5	0.03	Control	328.96	223.423	276.192	0.556194	0.240083	2.31668	0.0205214	0.412011
ENSDART00000167236.2	0.03	Control	111.428	63.5089	87.4686	0.804639	0.347359	2.31645	0.0205337	0.412011
ENSDART00000133910.3	0.03	Control	24.4577	0	12.2288	7.01532	3.0289	2.31613	0.0205513	0.412011
ENSDART00000153936.2	0.03	Control	41.5361	17.63	29.583	1.21922	0.526409	2.3161	0.0205526	0.412011
ENSDART00000067843.6	0.03	Control	59.3226	103.798	81.5604	-0.80518	0.34768	-2.31587	0.0205656	0.412013
ENSDART00000159252.3	0.03	Control	2397.75	1761.24	2079.5	0.445031	0.192241	2.31496	0.0206149	0.412136
ENSDART00000143827.3	0.03	Control	8.37134	27.7378	18.0546	-1.71545	0.741279	-2.31418	0.020658	0.412136
ENSDART00000188626.1	0.03	Control	24.3613	0	12.1807	7.00908	3.02891	2.31406	0.0206645	0.412136
ENSDART00000111109.4	0.03	Control	1400.52	812.899	1106.71	0.785036	0.339304	2.31367	0.020686	0.412136
ENSDART00000180030.1	0.03	Control	0	22.6333	11.3167	-7.00803	3.02935	-2.31338	0.0207019	0.412136
ENSDART00000075497.6	0.03	Control	874.114	1018.8	946.456	-0.219982	0.0950923	-2.31335	0.0207032	0.412136
ENSDART00000122037.4	0.03	Control	1314.13	1590.87	1452.5	-0.275118	0.118932	-2.31325	0.0207091	0.412136
ENSDART00000142494.2	0.03	Control	118.418	64.1177	91.2678	0.882395	0.381458	2.31322	0.0207108	0.412136
ENSDART00000151849.2	0.03	Control	3244.99	2385.68	2815.33	0.443733	0.191832	2.31314	0.0207152	0.412136
ENSDART00000179676.1	0.03	Control	24.2988	0	12.1494	7.00544	3.02892	2.31285	0.0207309	0.412136
ENSDART00000165083.2	0.03	Control	24.7477	38.8646	31.8062	-0.647787	0.280089	-2.31279	0.0207342	0.412136
ENSDART00000158313.2	0.03	Control	694.171	455.877	575.024	0.60532	0.261729	2.31278	0.0207349	0.412136
ENSDART00000137232.2	0.03	Control	396.289	326.045	361.167	0.282066	0.121965	2.31268	0.0207403	0.412136
ENSDART00000173363.2	0.03	Control	1256.77	778.629	1017.7	0.6905	0.298608	2.3124	0.0207559	0.412136
ENSDART00000136306.2	0.03	Control	70.5625	44.0252	57.2939	0.680245	0.294223	2.31201	0.0207772	0.412136
ENSDART00000164134.2	0.03	Control	221.838	110.017	165.928	1.012	0.437752	2.3118	0.0207885	0.412136
ENSDART00000089574.7	0.03	Control	143.531	203.967	173.749	-0.505491	0.218663	-2.31174	0.0207921	0.412136
ENSDART00000187796.1	0.03	Control	1911.8	1301.19	1606.5	0.55507	0.240152	2.31133	0.0208149	0.412329
ENSDART00000140684.2	0.03	Control	5.37297	37.0642	21.2186	-2.78676	1.20589	-2.31095	0.0208354	0.412479
ENSDART00000113726.4	0.03	Control	105.736	0.926836	53.3312	6.85193	2.96684	2.30951	0.0209155	0.413329
ENSDART00000143125.2	0.03	Control	175.93	134.345	155.137	0.389788	0.168817	2.30894	0.0209469	0.413329
ENSDART00000172204.2	0.03	Control	308.79	400.307	354.548	-0.373384	0.161714	-2.30891	0.0209486	0.413329
ENSDART00000148290.2	0.03	Control	562.521	285.232	423.876	0.979536	0.424254	2.30884	0.0209524	0.413329
ENSDART00000128182.3	0.03	Control	85.9346	53.4971	69.7158	0.683538	0.296108	2.3084	0.0209767	0.413329
ENSDART00000192678.1	0.03	Control	502.236	255.663	378.949	0.973627	0.421782	2.30837	0.0209787	0.413329
ENSDART00000173391.2	0.03	Control	133.119	75.109	104.114	0.825096	0.35745	2.30828	0.0209833	0.413329
ENSDART00000102411.5	0.03	Control	656.631	789.807	723.219	-0.265677	0.115104	-2.30814	0.0209913	0.413329
ENSDART00000114728.4	0.03	Control	24.0552	0	12.0276	6.99102	3.02895	2.30807	0.0209954	0.413329
ENSDART00000194935.1	0.03	Control	332.201	222.517	277.359	0.575945	0.249569	2.30776	0.0210125	0.41341
ENSDART00000125988.4	0.03	Control	403.744	310.495	357.12	0.380588	0.164965	2.30708	0.0210501	0.413895
ENSDART00000139856.2	0.03	Control	848.18	431.929	640.055	0.973225	0.422063	2.30587	0.0211176	0.414965
ENSDART00000174171.2	0.03	Control	39.3224	60.1104	49.7164	-0.608529	0.263994	-2.30509	0.0211618	0.415398
ENSDART00000051291.5	0.03	Control	354.694	278.377	316.535	0.349556	0.151657	2.30492	0.0211713	0.415398
ENSDART00000180442.1	0.03	Control	39.3146	55.2104	47.2625	-0.484227	0.210112	-2.30462	0.021188	0.415398
ENSDART00000181678.1	0.03	Control	1356.54	799.979	1078.26	0.761765	0.330569	2.30441	0.0211998	0.415398
ENSDART00000058443.6	0.03	Control	292.479	163.725	228.102	0.838292	0.363792	2.30431	0.021205	0.415398
ENSDART00000179938.1	0.03	Control	447.24	254.392	350.816	0.813337	0.353058	2.30369	0.0212401	0.415829
ENSDART00000144424.2	0.03	Control	43.2601	19.0435	31.1518	1.17925	0.511962	2.30338	0.0212573	0.415882
ENSDART00000135989.4	0.03	Control	2056.35	2777.99	2417.17	-0.433728	0.188317	-2.30318	0.0212689	0.415882
ENSDART00000006038.7	0.03	Control	191.076	309.116	250.096	-0.694353	0.301605	-2.30219	0.0213242	0.416516
ENSDART00000111856.4	0.03	Control	516.001	253.806	384.903	1.02288	0.444317	2.30214	0.0213275	0.416516
ENSDART00000187646.1	0.03	Control	321.171	143.745	232.458	1.16072	0.50426	2.30182	0.0213452	0.416606
ENSDART00000167015.2	0.03	Control	511.898	318.752	415.325	0.684744	0.297623	2.30071	0.0214079	0.417572
ENSDART00000187066.1	0.03	Control	56.8599	27.8018	42.3309	1.03575	0.450332	2.29997	0.0214502	0.417911
ENSDART00000188875.1	0.03	Control	23.6351	0	11.8175	6.96565	3.029	2.29965	0.0214678	0.417911
ENSDART00000078974.4	0.03	Control	523.037	373.626	448.331	0.485064	0.210947	2.29947	0.0214785	0.417911
ENSDART00000132418.2	0.03	Control	30.145	11.0013	20.5732	1.45174	0.631367	2.29937	0.0214842	0.417911
ENSDART00000114199.4	0.03	Control	530.233	428.212	479.222	0.307276	0.133674	2.2987	0.0215217	0.417911
ENSDART00000133902.3	0.03	Control	2802.38	4060.68	3431.53	-0.534944	0.232718	-2.29868	0.0215232	0.417911
ENSDART00000189492.1	0.03	Control	231.782	153.862	192.822	0.58658	0.255211	2.29841	0.0215383	0.417911
ENSDART00000170360.2	0.03	Control	153.887	115.429	134.658	0.418178	0.181955	2.29824	0.0215479	0.417911
ENSDART00000010777.7	0.03	Control	11302.6	10016.6	10659.6	0.174199	0.0758091	2.29787	0.0215693	0.417911
ENSDART00000125013.3	0.03	Control	30.2867	13.4597	21.8732	1.17109	0.509674	2.29774	0.0215769	0.417911
ENSDART00000100110.5	0.03	Control	382.25	241.805	312.027	0.661383	0.287852	2.29765	0.0215817	0.417911
ENSDART00000166807.2	0.03	Control	18.181	33.4628	25.8219	-0.877407	0.381875	-2.29763	0.021583	0.417911
ENSDART00000122782.3	0.03	Control	1304.01	768.996	1036.5	0.761565	0.331528	2.29713	0.0216111	0.418086
ENSDART00000164978.2	0.03	Control	233.842	308.944	271.393	-0.401027	0.174587	-2.29701	0.0216184	0.418086
ENSDART00000163096.2	0.03	Control	46.7135	67.1706	56.9421	-0.525268	0.228734	-2.29641	0.0216522	0.418387
ENSDART00000112655.4	0.03	Control	418.058	711.97	565.014	-0.767688	0.33441	-2.29565	0.0216958	0.418387
ENSDART00000144392.2	0.03	Control	2045.55	1153.85	1599.7	0.826049	0.359897	2.29524	0.0217193	0.418387
ENSDART00000114790.4	0.03	Control	447.876	653.406	550.641	-0.544289	0.237175	-2.29488	0.0217397	0.418387
ENSDART00000190600.1	0.03	Control	23.4026	0	11.7013	6.95122	3.02903	2.29487	0.0217406	0.418387
ENSDART00000184844.1	0.03	Control	488.071	338.626	413.348	0.526296	0.229342	2.29481	0.0217442	0.418387
ENSDART00000186820.1	0.03	Control	23.3959	0	11.698	6.95098	3.02903	2.29479	0.0217451	0.418387
ENSDART00000155030.4	0.03	Control	159.482	76.1479	117.815	1.06938	0.466005	2.29479	0.0217452	0.418387
ENSDART00000145983.2	0.03	Control	90.2855	58.2122	74.2488	0.62761	0.273514	2.29462	0.0217549	0.418387
ENSDART00000162681.2	0.03	Control	621.205	821.901	721.553	-0.403078	0.175702	-2.29411	0.0217843	0.418387
ENSDART00000113412.4	0.03	Control	184.908	139.605	162.256	0.399742	0.174278	2.2937	0.0218078	0.418387
ENSDART00000192208.1	0.03	Control	701.297	394.909	548.103	0.828199	0.36109	2.29361	0.0218128	0.418387
ENSDART00000183163.1	0.03	Control	653.318	462.338	557.828	0.498888	0.217538	2.29333	0.0218289	0.418387
ENSDART00000052641.5	0.03	Control	13702.5	8236.68	10969.6	0.734314	0.320196	2.29332	0.0218293	0.418387
ENSDART00000194116.1	0.03	Control	6094.08	2594.55	4344.32	1.23181	0.537137	2.29329	0.0218313	0.418387
ENSDART00000137103.2	0.03	Control	532.963	389.895	461.429	0.449553	0.196089	2.2926	0.0218708	0.418892
ENSDART00000045126.7	0.03	Control	9240.81	7675.62	8458.22	0.267695	0.116783	2.29224	0.0218919	0.418969
ENSDART00000185811.1	0.03	Control	1343.16	892.491	1117.83	0.589251	0.257116	2.29177	0.0219187	0.418969
ENSDART00000136413.3	0.03	Control	913.818	388.042	650.93	1.2359	0.539321	2.29159	0.0219292	0.418969
ENSDART00000170729.2	0.03	Control	1093.84	690.989	892.413	0.66287	0.289269	2.29153	0.0219326	0.418969
ENSDART00000024590.8	0.03	Control	80.9264	118.833	99.8797	-0.551338	0.240613	-2.29138	0.0219412	0.418969
ENSDART00000098334.4	0.03	Control	30.6258	67.2619	48.9438	-1.13458	0.495197	-2.29116	0.0219539	0.418969
ENSDART00000022445.7	0.03	Control	154.687	116.35	135.519	0.407191	0.177743	2.2909	0.0219691	0.419007
ENSDART00000192129.1	0.03	Control	14.2881	32.4089	23.3485	-1.17029	0.510902	-2.29064	0.0219841	0.419042
ENSDART00000058411.6	0.03	Control	166.249	92.8662	129.558	0.837595	0.365726	2.29022	0.0220083	0.419253
ENSDART00000192852.1	0.03	Control	330.652	432.571	381.611	-0.385543	0.168364	-2.28993	0.0220252	0.419324
ENSDART00000028270.7	0.03	Control	2341.48	2687.61	2514.55	-0.198203	0.0865811	-2.28922	0.0220666	0.419768
ENSDART00000092508.7	0.03	Control	630.023	921.549	775.786	-0.547948	0.239375	-2.28908	0.022075	0.419768
ENSDART00000184654.1	0.03	Control	883.604	453.03	668.317	0.963616	0.421092	2.28837	0.0221158	0.420225
ENSDART00000184862.1	0.03	Control	7.34559	38.9751	23.1603	-2.4069	1.05187	-2.28821	0.0221255	0.420225
ENSDART00000168792.2	0.03	Control	77.8756	32.5174	55.1965	1.26742	0.553973	2.28787	0.022145	0.420345
ENSDART00000185751.1	0.03	Control	86.0689	125.501	105.785	-0.542779	0.237277	-2.28753	0.0221647	0.420391
ENSDART00000188912.1	0.03	Control	397.46	271.094	334.277	0.550488	0.240663	2.28738	0.0221739	0.420391
ENSDART00000126372.2	0.03	Control	497.848	212.065	354.957	1.23107	0.538266	2.2871	0.0221898	0.420413
ENSDART00000112802.4	0.03	Control	15.2026	29.1074	22.155	-0.926865	0.405293	-2.2869	0.0222015	0.420413
ENSDART00000161420.2	0.03	Control	255.166	343.384	299.275	-0.427689	0.187066	-2.28629	0.0222371	0.420767
ENSDART00000012399.8	0.03	Control	824.371	707.506	765.939	0.219668	0.0960874	2.28613	0.0222466	0.420767
ENSDART00000181696.1	0.03	Control	186.79	114.968	150.879	0.69746	0.305167	2.2855	0.0222833	0.420826
ENSDART00000191982.1	0.03	Control	240.488	105.015	172.752	1.1943	0.522556	2.2855	0.0222837	0.420826
ENSDART00000129522.4	0.03	Control	913.191	1136.9	1025.04	-0.315085	0.137869	-2.2854	0.0222895	0.420826
ENSDART00000162371.2	0.03	Control	59.0268	29.8277	44.4272	0.988864	0.432753	2.28506	0.0223096	0.420845
ENSDART00000182290.1	0.03	Control	516.128	288.616	402.372	0.837599	0.366575	2.28493	0.0223169	0.420845
ENSDART00000160950.2	0.03	Control	415.59	582.751	499.17	-0.486858	0.213109	-2.28455	0.022339	0.421011
ENSDART00000180125.1	0.03	Control	464.632	309.128	386.88	0.587385	0.257166	2.28407	0.0223676	0.421301
ENSDART00000030004.9	0.03	Control	1103.51	791.949	947.729	0.478385	0.209517	2.28328	0.0224141	0.421345
ENSDART00000137264.2	0.03	Control	1420.39	723.488	1071.94	0.973193	0.426235	2.28323	0.0224169	0.421345
ENSDART00000041094.9	0.03	Control	104.147	65.5691	84.8578	0.671224	0.293983	2.2832	0.0224183	0.421345
ENSDART00000179075.2	0.03	Control	461.176	659.323	560.25	-0.515234	0.22567	-2.28313	0.022423	0.421345
ENSDART00000128237.3	0.03	Control	69.604	37.0565	53.3303	0.901864	0.395115	2.28253	0.0224579	0.421609
ENSDART00000156606.3	0.03	Control	127.044	97.937	112.491	0.368466	0.161435	2.28244	0.0224635	0.421609
ENSDART00000135736.2	0.03	Control	497.291	336.264	416.777	0.564279	0.247303	2.28173	0.0225052	0.42181
ENSDART00000161982.2	0.03	Control	947.319	1201.58	1074.45	-0.342675	0.150185	-2.28168	0.022508	0.42181
ENSDART00000117810.2	0.03	Control	518.112	233.787	375.95	1.14836	0.503316	2.28158	0.022514	0.42181
ENSDART00000167361.2	0.03	Control	200.163	124.585	162.374	0.682658	0.299321	2.28069	0.0225666	0.422046
ENSDART00000082351.5	0.03	Control	73.4225	26.3859	49.9042	1.47553	0.647	2.28058	0.0225734	0.422046
ENSDART00000164477.3	0.03	Control	93.0758	38.2079	65.6418	1.28406	0.56305	2.28054	0.0225756	0.422046
ENSDART00000032460.7	0.03	Control	117.022	89.0509	103.037	0.390384	0.171188	2.28044	0.0225814	0.422046
ENSDART00000162072.2	0.03	Control	1776.4	1274.37	1525.39	0.479201	0.210153	2.28025	0.022593	0.422046
ENSDART00000172268.2	0.03	Control	12.6674	32.9712	22.8193	-1.37484	0.603067	-2.27975	0.0226224	0.42226
ENSDART00000160888.2	0.03	Control	22.6561	0	11.328	6.90492	3.02912	2.27951	0.0226365	0.42226
ENSDART00000047834.9	0.03	Control	1633.08	1466.68	1549.88	0.154404	0.0677393	2.27938	0.0226443	0.42226
ENSDART00000134042.2	0.03	Control	68.4951	36.9617	52.7284	0.892151	0.391456	2.27906	0.0226636	0.422373
ENSDART00000155182.3	0.03	Control	185.352	128.866	157.109	0.521884	0.229117	2.2778	0.0227383	0.423263
ENSDART00000104933.4	0.03	Control	362.025	269.076	315.551	0.424278	0.186271	2.27774	0.0227421	0.423263
ENSDART00000189980.1	0.03	Control	263.384	160.015	211.7	0.720483	0.316337	2.27758	0.0227513	0.423263
ENSDART00000184064.1	0.03	Control	109.622	54.6306	82.1261	1.00132	0.439702	2.27727	0.0227702	0.423285
ENSDART00000181692.1	0.03	Control	130.455	76.7301	103.593	0.763244	0.33518	2.27712	0.0227791	0.423285
ENSDART00000129222.4	0.03	Control	131.17	82.0167	106.594	0.675109	0.296574	2.27636	0.0228243	0.423424
ENSDART00000163396.2	0.03	Control	22.5019	0	11.251	6.89472	3.02914	2.27613	0.022838	0.423424
ENSDART00000168439.2	0.03	Control	37.4066	3.57816	20.4924	3.36274	1.47753	2.27592	0.0228509	0.423424
ENSDART00000154579.2	0.03	Control	58.7807	21.9992	40.39	1.42064	0.624223	2.27585	0.022855	0.423424
ENSDART00000150698.3	0.03	Control	1058.22	660.738	859.479	0.679166	0.298437	2.27575	0.0228612	0.423424
ENSDART00000135164.3	0.03	Control	3110.11	2594.79	2852.45	0.261409	0.114884	2.27541	0.0228812	0.423424
ENSDART00000124272.3	0.03	Control	2042.54	1203.3	1622.92	0.763433	0.335532	2.27529	0.0228887	0.423424
ENSDART00000056795.7	0.03	Control	1158.8	952.586	1055.69	0.282228	0.124045	2.27521	0.0228932	0.423424
ENSDART00000181697.1	0.03	Control	969.316	431.467	700.392	1.16721	0.51316	2.27455	0.0229332	0.423918
ENSDART00000059003.6	0.03	Control	113.639	180.784	147.211	-0.670729	0.29493	-2.2742	0.022954	0.424056
ENSDART00000140162.3	0.03	Control	91.2176	64.3882	77.8029	0.503197	0.221292	2.27391	0.0229716	0.424133
ENSDART00000137215.3	0.03	Control	22.3834	0	11.1917	6.88708	3.02915	2.2736	0.0229902	0.424218
ENSDART00000167505.2	0.03	Control	4100.67	2270.48	3185.57	0.852802	0.375124	2.27339	0.0230028	0.424218
ENSDART00000077063.6	0.03	Control	2084.36	1622.46	1853.41	0.361072	0.158842	2.27316	0.0230167	0.424228
ENSDART00000193043.1	0.03	Control	232.022	292.464	262.243	-0.330357	0.145351	-2.27283	0.0230365	0.424346
ENSDART00000025575.12	0.03	Control	494.534	221.807	358.171	1.15661	0.508943	2.27257	0.023052	0.424386
ENSDART00000170954.2	0.03	Control	344.632	140.344	242.488	1.29678	0.571014	2.27102	0.0231459	0.425869
ENSDART00000063081.7	0.03	Control	182.983	254.887	218.935	-0.474983	0.209185	-2.27064	0.0231687	0.426036
ENSDART00000190533.1	0.03	Control	515.899	362.401	439.15	0.509101	0.22429	2.26983	0.023218	0.426036
ENSDART00000090825.6	0.03	Control	152.519	88.2532	120.386	0.789679	0.347919	2.26972	0.0232246	0.426036
ENSDART00000138822.3	0.03	Control	2170.52	3726.26	2948.39	-0.779602	0.343488	-2.26967	0.0232279	0.426036
ENSDART00000145697.2	0.03	Control	62.9318	93.6874	78.3096	-0.574851	0.253286	-2.26957	0.0232335	0.426036
ENSDART00000166955.2	0.03	Control	461.482	226.032	343.757	1.02911	0.453444	2.26954	0.0232354	0.426036
ENSDART00000124072.4	0.03	Control	677.157	510.95	594.054	0.405995	0.178907	2.26931	0.0232493	0.426046
ENSDART00000133457.3	0.03	Control	395.503	308.517	352.01	0.357274	0.157459	2.26899	0.0232689	0.42612
ENSDART00000099832.4	0.03	Control	169.311	94.6578	131.984	0.838515	0.369584	2.26881	0.0232802	0.42612
ENSDART00000155203.2	0.03	Control	33.3517	14.8916	24.1217	1.16977	0.515724	2.26821	0.0233165	0.426139
ENSDART00000130354.4	0.03	Control	82.6254	33.751	58.1882	1.28857	0.568102	2.2682	0.0233173	0.426139
ENSDART00000144613.3	0.03	Control	1760.31	1476.66	1618.48	0.253132	0.11162	2.2678	0.0233415	0.426139
ENSDART00000127177.4	0.03	Control	196.3	138.108	167.204	0.503495	0.222051	2.26748	0.0233609	0.426139
ENSDART00000037126.7	0.03	Control	531.983	675.249	603.616	-0.34321	0.151363	-2.26747	0.0233616	0.426139
ENSDART00000131837.2	0.03	Control	272.69	326.442	299.566	-0.262075	0.115598	-2.26712	0.0233826	0.426139
ENSDART00000156082.2	0.03	Control	22.0773	0	11.0387	6.86743	3.02919	2.26708	0.0233853	0.426139
ENSDART00000159503.2	0.03	Control	868.385	965.732	917.058	-0.152928	0.067467	-2.2667	0.0234084	0.426139
ENSDART00000185927.1	0.03	Control	95.1505	131.657	113.404	-0.461907	0.203786	-2.26663	0.0234129	0.426139
ENSDART00000145943.2	0.03	Control	52.0218	16.4428	34.2323	1.65813	0.731551	2.26659	0.0234153	0.426139
ENSDART00000189279.1	0.03	Control	221.669	130.218	175.943	0.766267	0.338169	2.26593	0.0234558	0.426598
ENSDART00000087110.6	0.03	Control	370.2	97.7487	233.975	1.92131	0.847982	2.26574	0.0234673	0.426598
ENSDART00000164731.3	0.03	Control	21.9743	0	10.9872	6.8602	3.02921	2.26468	0.023532	0.426672
ENSDART00000154753.2	0.03	Control	21.9655	0	10.9828	6.85988	3.02921	2.26458	0.0235386	0.426672
ENSDART00000093415.7	0.03	Control	476.867	388.32	432.594	0.296466	0.130935	2.26422	0.0235603	0.426672
ENSDART00000018475.7	0.03	Control	300.188	196.354	248.271	0.61204	0.270342	2.26395	0.0235773	0.426672
ENSDART00000109876.4	0.03	Control	1330.96	903.951	1117.45	0.557927	0.246485	2.26354	0.0236026	0.426672
ENSDART00000190053.1	0.03	Control	1954.59	1069.77	1512.18	0.869302	0.384066	2.26342	0.02361	0.426672
ENSDART00000191384.1	0.03	Control	17.6548	34.601	26.1279	-0.960891	0.42454	-2.26337	0.0236128	0.426672
ENSDART00000185311.1	0.03	Control	285.31	407.587	346.448	-0.513201	0.226758	-2.26321	0.0236228	0.426672
ENSDART00000164496.2	0.03	Control	17.1173	31.2416	24.1794	-0.864529	0.382035	-2.26296	0.0236381	0.426672
ENSDART00000194053.1	0.03	Control	22.9387	46.1103	34.5245	-1.00659	0.444861	-2.2627	0.0236542	0.426672
ENSDART00000103239.5	0.03	Control	133.061	198.412	165.737	-0.572932	0.253228	-2.26251	0.023666	0.426672
ENSDART00000161892.2	0.03	Control	199.358	124.958	162.158	0.674135	0.297975	2.26239	0.0236734	0.426672
ENSDART00000193679.1	0.03	Control	0	20.3413	10.1707	-6.85269	3.02971	-2.26183	0.0237079	0.426672
ENSDART00000171513.2	0.03	Control	102.512	134.647	118.579	-0.39168	0.173172	-2.2618	0.0237096	0.426672
ENSDART00000136399.3	0.03	Control	1806.71	1303.74	1555.22	0.470189	0.207918	2.26142	0.0237333	0.426672
ENSDART00000140436.3	0.03	Control	582.934	1021.51	802.22	-0.808976	0.357798	-2.26099	0.0237601	0.426672
ENSDART00000173682.2	0.03	Control	2517.83	2932.2	2725.01	-0.219733	0.0972102	-2.26039	0.023797	0.426672
ENSDART00000183619.1	0.03	Control	390.518	189.803	290.161	1.04059	0.460383	2.26028	0.0238041	0.426672
ENSDART00000060545.7	0.03	Control	656.714	526.221	591.468	0.319227	0.141237	2.26022	0.0238074	0.426672
ENSDART00000136538.3	0.03	Control	67.7333	40.1488	53.941	0.736995	0.326086	2.26013	0.0238134	0.426672
ENSDART00000166683.1	0.03	Control	435.446	265.779	350.612	0.711904	0.314985	2.26012	0.0238139	0.426672
ENSDART00000019521.11	0.03	Control	1730.23	1463.67	1596.95	0.240824	0.10657	2.25978	0.0238351	0.426672
ENSDART00000124467.4	0.03	Control	3458.78	2899.29	3179.03	0.254782	0.112753	2.25964	0.0238433	0.426672
ENSDART00000132129.3	0.03	Control	227.524	340.511	284.017	-0.580524	0.25691	-2.25964	0.0238437	0.426672
ENSDART00000044096.8	0.03	Control	4004.97	2804.6	3404.78	0.513921	0.227438	2.25961	0.0238455	0.426672
ENSDART00000192919.1	0.03	Control	142.609	62.1084	102.359	1.19739	0.529949	2.25944	0.023856	0.426672
ENSDART00000188451.1	0.03	Control	670.895	328.859	499.877	1.02872	0.455343	2.25922	0.0238696	0.426672
ENSDART00000176809.2	0.03	Control	183.253	105.873	144.563	0.790976	0.350122	2.25914	0.0238746	0.426672
ENSDART00000169001.2	0.03	Control	207.648	92.8046	150.226	1.16024	0.513581	2.25912	0.0238758	0.426672
ENSDART00000192013.1	0.03	Control	260.313	175.885	218.099	0.564278	0.249782	2.25908	0.0238781	0.426672
ENSDART00000151119.3	0.03	Control	167.644	57.5687	112.606	1.53967	0.681612	2.25887	0.0238915	0.426672
ENSDART00000142741.2	0.03	Control	0	20.2078	10.1039	-6.84332	3.02973	-2.25872	0.0239008	0.426672
ENSDART00000188296.1	0.03	Control	4.96471	26.6818	15.8233	-2.41111	1.06784	-2.25793	0.02395	0.42731
ENSDART00000141214.2	0.03	Control	162.975	80.7267	121.851	1.0117	0.448131	2.25761	0.0239702	0.42737
ENSDART00000127023.4	0.03	Control	13.7949	25.8357	19.8153	-0.916623	0.406128	-2.25698	0.0240095	0.42737
ENSDART00000142167.2	0.03	Control	1240.49	731.563	986.024	0.762033	0.337664	2.25678	0.0240216	0.42737
ENSDART00000181629.1	0.03	Control	2209.35	1208.72	1709.04	0.870089	0.385633	2.25626	0.0240542	0.42737
ENSDART00000174797.2	0.03	Control	163.82	250.303	207.061	-0.610596	0.270624	-2.25625	0.0240548	0.42737
ENSDART00000163302.2	0.03	Control	204.886	103.376	154.131	0.988148	0.437989	2.2561	0.0240642	0.42737
ENSDART00000181281.1	0.03	Control	31.6269	9.32833	20.4776	1.77003	0.784596	2.25597	0.0240725	0.42737
ENSDART00000167052.3	0.03	Control	156.085	224.823	190.454	-0.523897	0.232256	-2.25569	0.0240901	0.42737
ENSDART00000149391.2	0.03	Control	442.683	277.597	360.14	0.673457	0.2986	2.25538	0.0241093	0.42737
ENSDART00000169188.2	0.03	Control	21.5431	0	10.7716	6.832	3.02927	2.25533	0.0241127	0.42737
ENSDART00000161206.2	0.03	Control	180.427	79.9838	130.205	1.17346	0.520312	2.25531	0.024114	0.42737
ENSDART00000132845.3	0.03	Control	1389.59	1743.32	1566.45	-0.327299	0.145143	-2.255	0.0241333	0.42737
ENSDART00000073953.4	0.03	Control	450.405	640.472	545.439	-0.507554	0.225105	-2.25475	0.0241493	0.42737
ENSDART00000113332.4	0.03	Control	1089.64	548.828	819.233	0.98921	0.43886	2.25404	0.0241934	0.42737
ENSDART00000146070.4	0.03	Control	630.651	1018.28	824.466	-0.690657	0.306431	-2.25387	0.0242042	0.42737
ENSDART00000114415.4	0.03	Control	255.626	200.625	228.125	0.347836	0.154343	2.25366	0.0242175	0.42737
ENSDART00000142631.2	0.03	Control	257.375	134.521	195.948	0.934734	0.414828	2.2533	0.0242401	0.42737
ENSDART00000141130.2	0.03	Control	948.979	721.157	835.068	0.39508	0.175394	2.25253	0.0242886	0.42737
ENSDART00000166607.2	0.03	Control	241.038	281.508	261.273	-0.223251	0.0991206	-2.25232	0.0243022	0.42737
ENSDART00000140488.2	0.03	Control	295.479	131.231	213.355	1.17081	0.519842	2.25224	0.0243071	0.42737
ENSDART00000188107.1	0.03	Control	421.054	554.094	487.574	-0.3949	0.175346	-2.25212	0.0243148	0.42737
ENSDART00000027026.7	0.03	Control	1313.89	920.181	1117.04	0.513632	0.228094	2.25184	0.0243323	0.42737
ENSDART00000185127.1	0.03	Control	417.088	612.032	514.56	-0.552626	0.245466	-2.25133	0.0243645	0.42737
ENSDART00000085242.6	0.03	Control	208.972	160.345	184.659	0.387155	0.17197	2.2513	0.0243666	0.42737
ENSDART00000153522.2	0.03	Control	51.4002	28.4198	39.91	0.85361	0.379177	2.25122	0.0243718	0.42737
ENSDART00000187426.1	0.03	Control	600.576	426.303	513.44	0.493998	0.219442	2.25115	0.0243758	0.42737
ENSDART00000192627.1	0.03	Control	40.515	14.9076	27.7113	1.44831	0.643454	2.25084	0.024396	0.42737
ENSDART00000153839.3	0.03	Control	325.887	436.059	380.973	-0.420088	0.186655	-2.25062	0.0244098	0.42737
ENSDART00000143047.2	0.03	Control	34.3104	8.10127	21.2058	2.07929	0.924118	2.25003	0.0244473	0.42737
ENSDART00000155757.3	0.03	Control	971.948	643.374	807.661	0.594941	0.264417	2.25001	0.0244481	0.42737
ENSDART00000166393.1	0.03	Control	272.951	182.525	227.738	0.579924	0.257743	2.25001	0.0244484	0.42737
ENSDART00000159869.3	0.03	Control	1360.07	164.298	762.184	3.04932	1.35537	2.2498	0.0244615	0.42737
ENSDART00000186973.1	0.03	Control	1274.85	708.203	991.526	0.848013	0.376931	2.24979	0.0244625	0.42737
ENSDART00000109293.4	0.03	Control	21.3012	0	10.6506	6.8151	3.02931	2.24972	0.0244665	0.42737
ENSDART00000108721.5	0.03	Control	706.64	432.204	569.422	0.709489	0.315402	2.24947	0.0244823	0.42737
ENSDART00000169145.2	0.03	Control	208.332	71.436	139.884	1.54439	0.686579	2.24941	0.0244867	0.42737
ENSDART00000193034.1	0.03	Control	3145.05	2372.6	2758.83	0.406728	0.180834	2.24918	0.0245008	0.42737
ENSDART00000189866.1	0.03	Control	931.88	519.099	725.489	0.84411	0.375307	2.24912	0.024505	0.42737
ENSDART00000131282.3	0.03	Control	974.132	605.85	789.991	0.684643	0.304437	2.24888	0.0245201	0.42737
ENSDART00000190585.1	0.03	Control	21.2591	0	10.6296	6.8124	3.02931	2.24883	0.0245234	0.42737
ENSDART00000189931.1	0.03	Control	21.2547	0	10.6274	6.81224	3.02931	2.24877	0.0245268	0.42737
ENSDART00000186024.1	0.03	Control	2547.51	1396.45	1971.98	0.867226	0.385684	2.24854	0.0245418	0.42737
ENSDART00000172302.2	0.03	Control	978.296	594.452	786.374	0.71857	0.319576	2.24851	0.0245439	0.42737
ENSDART00000175502.2	0.03	Control	350.428	413.101	381.764	-0.238036	0.105867	-2.24845	0.0245472	0.42737
ENSDART00000051893.7	0.03	Control	454.804	335.811	395.308	0.436815	0.194307	2.24807	0.024572	0.42737
ENSDART00000103070.4	0.03	Control	1006.32	738.449	872.386	0.446464	0.198619	2.24784	0.0245863	0.42737
ENSDART00000058569.6	0.03	Control	250.441	167.161	208.801	0.583399	0.259599	2.24731	0.0246205	0.42737
ENSDART00000164447.2	0.03	Control	5250.48	3249.36	4249.92	0.692245	0.308046	2.24721	0.0246266	0.42737
ENSDART00000192554.1	0.03	Control	10.157	24.3343	17.2457	-1.26386	0.562506	-2.24684	0.0246501	0.42737
ENSDART00000146744.2	0.03	Control	56.3207	34.1922	45.2564	0.719356	0.320185	2.24669	0.0246598	0.42737
ENSDART00000125406.3	0.03	Control	182.414	142.927	162.67	0.351924	0.15665	2.24657	0.0246677	0.42737
ENSDART00000147923.2	0.03	Control	30.1623	49.5472	39.8548	-0.706655	0.314566	-2.24644	0.0246758	0.42737
ENSDART00000144785.3	0.03	Control	123.878	162.947	143.412	-0.39527	0.175968	-2.24627	0.024687	0.42737
ENSDART00000148159.2	0.03	Control	16.8075	0.722211	8.76483	4.49936	2.00308	2.24622	0.0246898	0.42737
ENSDART00000160729.2	0.03	Control	680.281	379.38	529.831	0.842325	0.375036	2.24599	0.0247047	0.42737
ENSDART00000025962.10	0.03	Control	544.886	687.558	616.222	-0.334338	0.148861	-2.24597	0.0247061	0.42737
ENSDART00000114483.4	0.03	Control	159.999	73.8497	116.924	1.11445	0.496273	2.24564	0.0247272	0.427503
ENSDART00000189647.1	0.03	Control	21.0781	0	10.5391	6.80012	3.02934	2.24475	0.024784	0.427523
ENSDART00000191023.1	0.03	Control	146.83	255.681	201.255	-0.799849	0.356367	-2.24445	0.0248033	0.427523
ENSDART00000136243.3	0.03	Control	266.825	184.363	225.594	0.532106	0.237091	2.24431	0.0248127	0.427523
ENSDART00000171128.2	0.03	Control	375.706	287.75	331.728	0.386095	0.17205	2.24408	0.0248269	0.427523
ENSDART00000148576.4	0.03	Control	1678.41	2037.08	1857.74	-0.278804	0.124244	-2.244	0.0248326	0.427523
ENSDART00000132615.3	0.03	Control	509.459	907.978	708.718	-0.833206	0.371319	-2.24391	0.0248382	0.427523
ENSDART00000089133.6	0.03	Control	332.332	391.818	362.075	-0.237904	0.106023	-2.2439	0.0248391	0.427523
ENSDART00000082265.6	0.03	Control	103.712	45.1445	74.4282	1.19956	0.534643	2.24366	0.0248544	0.427523
ENSDART00000171783.2	0.03	Control	59.7729	3.495	31.634	4.10118	1.82805	2.24347	0.0248663	0.427523
ENSDART00000189182.1	0.03	Control	99.6074	34.611	67.1092	1.52555	0.680019	2.2434	0.0248713	0.427523
ENSDART00000124826.2	0.03	Control	85.0256	24.2103	54.6179	1.81195	0.807758	2.24318	0.0248854	0.427523
ENSDART00000164643.3	0.03	Control	2247.43	2878.49	2562.96	-0.35691	0.159119	-2.24303	0.0248949	0.427523
ENSDART00000188475.1	0.03	Control	123.109	65.7433	94.4259	0.907602	0.404655	2.2429	0.0249032	0.427523
ENSDART00000160445.2	0.03	Control	656.322	439.306	547.814	0.579282	0.258311	2.24258	0.024924	0.42765
ENSDART00000143130.3	0.03	Control	111.587	66.8227	89.205	0.742312	0.331076	2.24212	0.0249535	0.427925
ENSDART00000155490.3	0.03	Control	925.893	1266.93	1096.41	-0.45251	0.201867	-2.24162	0.0249861	0.428252
ENSDART00000148466.3	0.03	Control	135.015	49.8468	92.431	1.43524	0.640531	2.24071	0.0250452	0.428869
ENSDART00000154544.2	0.03	Control	131.985	79.1876	105.586	0.734105	0.327661	2.24044	0.0250621	0.428869
ENSDART00000099571.5	0.03	Control	685.876	360.414	523.145	0.927659	0.414072	2.24034	0.0250692	0.428869
ENSDART00000121724.4	0.03	Control	3066.84	3462.01	3264.43	-0.174689	0.0779808	-2.24016	0.0250806	0.428869
ENSDART00000188298.1	0.03	Control	201.667	68.4502	135.059	1.55857	0.695799	2.23997	0.0250928	0.428869
ENSDART00000146963.3	0.03	Control	173.12	72.485	122.802	1.25814	0.561714	2.23981	0.025103	0.428869
ENSDART00000161716.2	0.03	Control	2025.46	1457.23	1741.35	0.474666	0.21195	2.23951	0.0251226	0.428973
ENSDART00000098394.4	0.03	Control	137.877	97.4329	117.655	0.504497	0.225354	2.23869	0.0251762	0.429658
ENSDART00000179698.1	0.03	Control	366.355	161.161	263.758	1.18376	0.528874	2.23827	0.0252037	0.429802
ENSDART00000151082.2	0.03	Control	20.7831	0	10.3915	6.77966	3.02938	2.23797	0.0252233	0.429802
ENSDART00000181177.1	0.03	Control	509.918	594.466	552.192	-0.220099	0.0983493	-2.23794	0.0252252	0.429802
ENSDART00000190578.1	0.03	Control	954.594	398.205	676.399	1.26124	0.56368	2.23752	0.0252526	0.430039
ENSDART00000137132.2	0.03	Control	26.5011	15.0838	20.7924	0.826491	0.369598	2.23619	0.0253395	0.430454
ENSDART00000153402.2	0.03	Control	41.4699	21.0352	31.2526	0.969665	0.433663	2.23599	0.0253525	0.430454
ENSDART00000164326.2	0.03	Control	270.704	349.201	309.953	-0.364808	0.163159	-2.23591	0.025358	0.430454
ENSDART00000122376.3	0.03	Control	83.729	30.9631	57.346	1.43642	0.642486	2.23572	0.0253701	0.430454
ENSDART00000108762.4	0.03	Control	335.241	231.72	283.481	0.53183	0.237943	2.23511	0.0254099	0.430454
ENSDART00000160672.2	0.03	Control	20.6425	0	10.3212	6.77055	3.0294	2.23495	0.0254209	0.430454
ENSDART00000173780.2	0.03	Control	149.76	65.2947	107.527	1.19667	0.535485	2.23474	0.0254343	0.430454
ENSDART00000106707.4	0.03	Control	143.811	215.458	179.635	-0.581328	0.260143	-2.23465	0.0254406	0.430454
ENSDART00000128618.3	0.03	Control	30187.7	21119.4	25653.6	0.515412	0.230651	2.2346	0.0254437	0.430454
ENSDART00000047271.7	0.03	Control	107.694	49.9386	78.8165	1.10842	0.496059	2.23445	0.0254532	0.430454
ENSDART00000083656.5	0.03	Control	1215.33	968.137	1091.73	0.327805	0.146711	2.23436	0.0254597	0.430454
ENSDART00000127916.4	0.03	Control	785.235	635.946	710.591	0.303619	0.135899	2.23414	0.0254737	0.430454
ENSDART00000183881.1	0.03	Control	0	19.204	9.60198	-6.76915	3.02992	-2.2341	0.0254764	0.430454
ENSDART00000187350.1	0.03	Control	1254.48	613.1	933.79	1.03305	0.462415	2.23403	0.0254814	0.430454
ENSDART00000193105.1	0.03	Control	173.531	99.4413	136.486	0.800756	0.358442	2.23399	0.0254839	0.430454
ENSDART00000143292.2	0.03	Control	20.5954	0	10.2977	6.76684	3.02941	2.23372	0.0255018	0.430454
ENSDART00000143720.2	0.03	Control	20.5888	0	10.2944	6.7666	3.02941	2.23363	0.0255072	0.430454
ENSDART00000170998.2	0.03	Control	3464.73	4412.13	3938.43	-0.348753	0.156166	-2.23322	0.0255345	0.430687
ENSDART00000113092.5	0.03	Control	236.258	200.221	218.239	0.237518	0.106375	2.23283	0.0255602	0.430705
ENSDART00000140727.2	0.03	Control	70.7197	39.222	54.9708	0.853082	0.38207	2.23279	0.0255627	0.430705
ENSDART00000043756.9	0.03	Control	1914.13	2449.88	2182	-0.356076	0.1595	-2.23246	0.0255847	0.430799
ENSDART00000160582.2	0.03	Control	123.193	83.3349	103.264	0.567338	0.25415	2.2323	0.0255954	0.430799
ENSDART00000164874.3	0.03	Control	175.089	97.3704	136.23	0.845384	0.378839	2.23151	0.0256471	0.431441
ENSDART00000019770.8	0.03	Control	670.685	874.422	772.554	-0.381628	0.171064	-2.2309	0.0256875	0.431892
ENSDART00000139832.3	0.03	Control	141.905	95.521	118.713	0.571764	0.256332	2.23056	0.02571	0.431941
ENSDART00000141584.2	0.03	Control	427.513	211.606	319.56	1.01392	0.454581	2.23045	0.0257176	0.431941
ENSDART00000166708.2	0.03	Control	708.545	462.682	585.613	0.614403	0.275512	2.23004	0.0257448	0.431954
ENSDART00000181402.1	0.03	Control	37.1291	66.7253	51.9272	-0.837664	0.375662	-2.22983	0.0257586	0.431954
ENSDART00000034225.9	0.03	Control	20.4188	0	10.2094	6.75433	3.02944	2.22956	0.0257764	0.431954
ENSDART00000179802.1	0.03	Control	20.4166	0	10.2083	6.75425	3.02944	2.22954	0.0257782	0.431954
ENSDART00000088914.5	0.03	Control	3198.27	3648.09	3423.18	-0.189749	0.0851222	-2.22914	0.0258045	0.431954
ENSDART00000140026.3	0.03	Control	233.332	295.282	264.307	-0.341765	0.153323	-2.22905	0.0258106	0.431954
ENSDART00000040334.6	0.03	Control	2127.27	2969.82	2548.55	-0.481075	0.215841	-2.22883	0.025825	0.431954
ENSDART00000078187.6	0.03	Control	1126.49	1617.5	1371.99	-0.521554	0.234049	-2.22839	0.0258544	0.431954
ENSDART00000192656.1	0.03	Control	194.428	113.792	154.11	0.774753	0.347708	2.22817	0.0258692	0.431954
ENSDART00000181663.1	0.03	Control	320.937	212.596	266.767	0.592889	0.266104	2.22803	0.0258782	0.431954
ENSDART00000124705.3	0.03	Control	2933.48	4139.11	3536.29	-0.496727	0.222954	-2.22793	0.0258852	0.431954
ENSDART00000182247.1	0.03	Control	422.619	719.258	570.938	-0.766645	0.344133	-2.22776	0.0258967	0.431954
ENSDART00000136469.3	0.03	Control	203.942	110.066	157.004	0.8889	0.399013	2.22775	0.0258972	0.431954
ENSDART00000140564.3	0.03	Control	139.93	103.399	121.665	0.434927	0.195246	2.22758	0.0259085	0.431954
ENSDART00000080135.6	0.03	Control	1643.16	1380.36	1511.76	0.251695	0.113032	2.22677	0.0259629	0.432316
ENSDART00000012253.9	0.03	Control	1521.8	1240.76	1381.28	0.295143	0.132546	2.22673	0.0259654	0.432316
ENSDART00000018163.9	0.03	Control	916.255	759.77	838.013	0.269994	0.121262	2.22654	0.0259781	0.432316
ENSDART00000146489.3	0.03	Control	46.771	21.5038	34.1374	1.12555	0.505537	2.22644	0.0259846	0.432316
ENSDART00000009093.10	0.03	Control	645.101	446.667	545.884	0.53064	0.238372	2.2261	0.0260076	0.432376
ENSDART00000170682.2	0.03	Control	38.0832	18.0428	28.063	1.07653	0.483657	2.22581	0.0260272	0.432376
ENSDART00000154448.2	0.03	Control	52.5727	75.689	64.1308	-0.522714	0.234845	-2.22578	0.026029	0.432376
ENSDART00000073500.5	0.03	Control	35.2044	54.8454	45.0249	-0.636836	0.286194	-2.22519	0.0260685	0.432806
ENSDART00000189464.1	0.03	Control	117.64	50.2231	83.9315	1.22339	0.549849	2.22496	0.0260836	0.43283
ENSDART00000171545.2	0.03	Control	22.1182	41.9774	32.0478	-0.918939	0.413073	-2.22464	0.0261053	0.432965
ENSDART00000134670.3	0.03	Control	135.22	18.4645	76.842	2.86536	1.28813	2.22443	0.0261195	0.432973
ENSDART00000165875.3	0.03	Control	901.902	1149.22	1025.56	-0.349744	0.157269	-2.22385	0.0261582	0.43339
ENSDART00000129146.3	0.03	Control	282.468	389.77	336.119	-0.463339	0.208444	-2.22285	0.0262261	0.433897
ENSDART00000134884.2	0.03	Control	563.156	400.993	482.075	0.489906	0.220418	2.22263	0.0262409	0.433897
ENSDART00000149605.3	0.03	Control	44.9813	85.1228	65.0521	-0.917287	0.412711	-2.22259	0.0262434	0.433897
ENSDART00000180820.1	0.03	Control	346.474	78.15	212.312	2.1486	0.966708	2.22259	0.0262434	0.433897
ENSDART00000074270.6	0.03	Control	471.049	300.445	385.747	0.648819	0.292016	2.22186	0.0262929	0.434283
ENSDART00000180873.1	0.03	Control	2533.38	1494.19	2013.79	0.761585	0.342872	2.2212	0.0263377	0.434283
ENSDART00000134595.3	0.03	Control	1713.29	2188.97	1951.13	-0.353112	0.158994	-2.22092	0.0263565	0.434283
ENSDART00000031499.9	0.03	Control	203.326	134.722	169.024	0.593798	0.267383	2.22078	0.0263661	0.434283
ENSDART00000146165.3	0.03	Control	344.485	418.88	381.682	-0.280405	0.126271	-2.22065	0.0263745	0.434283
ENSDART00000174013.2	0.03	Control	149.556	218.693	184.124	-0.549807	0.247713	-2.21953	0.0264507	0.434283
ENSDART00000084714.6	0.03	Control	904.764	569.679	737.222	0.666911	0.300582	2.21873	0.0265052	0.434283
ENSDART00000082614.5	0.03	Control	54.4649	30.7668	42.6158	0.816446	0.368014	2.21852	0.0265196	0.434283
ENSDART00000151605.3	0.03	Control	442.068	98.959	270.514	2.15919	0.973339	2.21833	0.0265324	0.434283
ENSDART00000182698.1	0.03	Control	19.9317	0	9.96585	6.71981	3.02952	2.21811	0.0265471	0.434283
ENSDART00000114336.3	0.03	Control	235.266	326.397	280.831	-0.471281	0.212474	-2.21807	0.0265502	0.434283
ENSDART00000165373.2	0.03	Control	1144.6	843.206	993.905	0.440162	0.198446	2.21804	0.0265521	0.434283
ENSDART00000171389.2	0.03	Control	497.726	311.424	404.575	0.675815	0.304715	2.21786	0.0265643	0.434283
ENSDART00000000198.10	0.03	Control	867.658	508.787	688.222	0.769899	0.347141	2.21782	0.0265668	0.434283
ENSDART00000167825.2	0.03	Control	86.9551	10.5716	48.7634	3.04513	1.37305	2.21778	0.0265699	0.434283
ENSDART00000187237.1	0.03	Control	943.445	789.167	866.306	0.256352	0.115592	2.21772	0.0265737	0.434283
ENSDART00000040204.6	0.03	Control	4367.68	3018.34	3693.01	0.533182	0.240426	2.21766	0.0265779	0.434283
ENSDART00000017791.7	0.03	Control	1769.1	1205.03	1487.06	0.553905	0.249779	2.21758	0.0265837	0.434283
ENSDART00000170229.2	0.03	Control	138.574	104.629	121.601	0.402108	0.181329	2.21757	0.0265845	0.434283
ENSDART00000028406.10	0.03	Control	499.12	656.992	578.056	-0.395065	0.178158	-2.21749	0.0265894	0.434283
ENSDART00000060550.6	0.03	Control	1005.19	612.971	809.08	0.713658	0.321833	2.21748	0.0265905	0.434283
ENSDART00000084373.6	0.03	Control	144.726	97.987	121.357	0.560624	0.252826	2.21743	0.0265936	0.434283
ENSDART00000145980.3	0.03	Control	152.545	99.1441	125.844	0.621017	0.280078	2.2173	0.0266025	0.434283
ENSDART00000104536.5	0.03	Control	765.399	651.908	708.653	0.230128	0.103803	2.21696	0.0266257	0.434283
ENSDART00000179862.1	0.03	Control	434.023	255.983	345.003	0.760943	0.343238	2.21696	0.026626	0.434283
ENSDART00000164652.2	0.03	Control	133.368	87.3775	110.373	0.610128	0.275222	2.21686	0.0266328	0.434283
ENSDART00000136056.2	0.03	Control	287.554	129.967	208.761	1.1444	0.516234	2.21682	0.0266356	0.434283
ENSDART00000147613.3	0.03	Control	881.573	1108.31	994.94	-0.32921	0.148554	-2.2161	0.0266846	0.434711
ENSDART00000111961.4	0.03	Control	171.087	91.5593	131.323	0.902188	0.407177	2.21571	0.0267111	0.434711
ENSDART00000103399.6	0.03	Control	483.025	626.019	554.522	-0.372608	0.168177	-2.21557	0.0267212	0.434711
ENSDART00000183518.1	0.03	Control	93.8232	28.4349	61.1291	1.71691	0.774952	2.2155	0.0267257	0.434711
ENSDART00000050934.6	0.03	Control	149.579	96.2938	122.936	0.631652	0.285141	2.21522	0.0267447	0.434711
ENSDART00000185997.1	0.03	Control	71061.3	41251.1	56156.2	0.784627	0.354238	2.21497	0.0267621	0.434711
ENSDART00000172473.2	0.03	Control	484.455	635.97	560.212	-0.39195	0.176956	-2.21495	0.0267632	0.434711
ENSDART00000145379.2	0.03	Control	524.133	301.541	412.837	0.797592	0.360113	2.21484	0.0267712	0.434711
ENSDART00000156679.2	0.03	Control	207.803	106.961	157.382	0.956594	0.432055	2.21406	0.026825	0.435143
ENSDART00000067478.7	0.03	Control	126.717	44.3269	85.5219	1.51763	0.685514	2.21386	0.0268385	0.435143
ENSDART00000061663.6	0.03	Control	316.128	223.415	269.772	0.49988	0.225796	2.21385	0.0268389	0.435143
ENSDART00000138759.3	0.03	Control	291.998	148.166	220.082	0.978629	0.442187	2.21316	0.0268868	0.435698
ENSDART00000021736.8	0.03	Control	1034.71	1310.64	1172.68	-0.340757	0.154003	-2.21267	0.0269204	0.435878
ENSDART00000138794.2	0.03	Control	235.865	121.678	178.772	0.953923	0.431133	2.2126	0.0269254	0.435878
ENSDART00000194191.1	0.03	Control	9676.37	7275.59	8475.98	0.411549	0.186022	2.21237	0.0269408	0.435906
ENSDART00000148728.3	0.03	Control	793.969	568.109	681.039	0.482354	0.218095	2.21167	0.0269893	0.436283
ENSDART00000101298.4	0.03	Control	54.5128	30.1603	42.3366	0.840199	0.37995	2.21134	0.0270124	0.436283
ENSDART00000194279.1	0.03	Control	27.4921	11.1961	19.3441	1.30736	0.591208	2.21133	0.0270129	0.436283
ENSDART00000160688.2	0.03	Control	1971.9	1449.3	1710.6	0.44396	0.200792	2.21104	0.0270327	0.436283
ENSDART00000004122.11	0.03	Control	147.063	267.104	207.084	-0.858687	0.388406	-2.2108	0.02705	0.436283
ENSDART00000133980.2	0.03	Control	70.1968	35.9014	53.0491	0.959409	0.433967	2.21079	0.0270504	0.436283
ENSDART00000149235.3	0.03	Control	72.7061	34.3832	53.5446	1.07645	0.48705	2.21013	0.027096	0.436283
ENSDART00000187311.1	0.03	Control	220.129	97.8199	158.974	1.16897	0.52892	2.21011	0.0270974	0.436283
ENSDART00000047416.7	0.03	Control	71.5862	102.079	86.8325	-0.513213	0.23224	-2.20984	0.0271163	0.436283
ENSDART00000113757.4	0.03	Control	96.5575	153.049	124.803	-0.662578	0.299874	-2.20952	0.0271386	0.436283
ENSDART00000151924.2	0.03	Control	19.5719	0	9.78595	6.69359	3.02958	2.20941	0.027146	0.436283
ENSDART00000182485.1	0.03	Control	127.921	181.137	154.529	-0.500023	0.226316	-2.20941	0.0271463	0.436283
ENSDART00000189429.1	0.03	Control	19.5697	0	9.78484	6.69351	3.02958	2.20939	0.0271479	0.436283
ENSDART00000156375.2	0.03	Control	184.726	260.395	222.56	-0.490542	0.222039	-2.20926	0.0271562	0.436283
ENSDART00000002691.9	0.03	Control	968.395	1196.64	1082.52	-0.3043	0.137761	-2.2089	0.0271816	0.43647
ENSDART00000194064.1	0.03	Control	90.6866	52.2593	71.4729	0.791253	0.358393	2.20778	0.0272596	0.437257
ENSDART00000050528.8	0.03	Control	1119.11	682.506	900.809	0.71368	0.323266	2.20772	0.0272641	0.437257
ENSDART00000193189.1	0.03	Control	22.9954	46.1674	34.5814	-1.00165	0.453726	-2.2076	0.0272718	0.437257
ENSDART00000156174.3	0.03	Control	709.514	864.359	786.937	-0.285631	0.12942	-2.20701	0.0273136	0.437289
ENSDART00000173436.2	0.03	Control	577.977	790.721	684.349	-0.451633	0.204638	-2.20699	0.0273148	0.437289
ENSDART00000058775.6	0.03	Control	49.9352	25.3936	37.6644	0.978426	0.443446	2.20642	0.0273549	0.437289
ENSDART00000067734.6	0.03	Control	145.913	96.319	121.116	0.599814	0.271887	2.20611	0.0273762	0.437289
ENSDART00000132666.2	0.03	Control	47.2098	1.32069	24.2652	5.14866	2.33385	2.20608	0.0273782	0.437289
ENSDART00000110835.4	0.03	Control	167.93	68.6576	118.294	1.28964	0.5846	2.20602	0.0273824	0.437289
ENSDART00000115355.5	0.03	Control	398.72	466.877	432.799	-0.22619	0.102534	-2.206	0.0273842	0.437289
ENSDART00000125432.3	0.03	Control	61.4308	35.0151	48.223	0.810382	0.3674	2.20572	0.0274035	0.437289
ENSDART00000079582.4	0.03	Control	107.471	50.5834	79.0271	1.08389	0.491444	2.20552	0.0274176	0.437289
ENSDART00000099462.4	0.03	Control	268.942	344.55	306.746	-0.355397	0.161146	-2.20544	0.0274234	0.437289
ENSDART00000191462.1	0.03	Control	368.46	174.826	271.643	1.07403	0.486996	2.20541	0.0274251	0.437289
ENSDART00000062727.7	0.03	Control	548.787	680.245	614.516	-0.308219	0.139769	-2.20521	0.0274393	0.437296
ENSDART00000122557.3	0.03	Control	351.25	443.234	397.242	-0.335182	0.152025	-2.20478	0.0274696	0.437559
ENSDART00000092258.6	0.03	Control	648.893	488.625	568.759	0.408853	0.185526	2.20375	0.0275417	0.438145
ENSDART00000055019.6	0.03	Control	1173.53	1517.12	1345.33	-0.37063	0.168217	-2.20328	0.0275748	0.438145
ENSDART00000058622.8	0.03	Control	839.623	642.676	741.149	0.384771	0.174643	2.20318	0.0275819	0.438145
[truncated: 29,883 more rows]

## Sheet: DESeq_Control_vs_0.9
	sampleA	sampleB	baseMeanA	baseMeanB	baseMean	log2FoldChange	lfcSE	stat	pvalue	padj
ENSDART00000187968.1	0.9	Control	0	200.664	100.332	-10.1132	1.00831	-10.0298	1.12767e-23	3.50152e-19
ENSDART00000182030.1	0.9	Control	79.728	0	39.864	23.5001	3.02704	7.76338	8.26947e-15	7.63336e-11
ENSDART00000125258.3	0.9	Control	0	41.1929	20.5964	-7.82444	1.00927	-7.75255	9.00625e-15	7.63336e-11
ENSDART00000172555.2	0.9	Control	0	141.105	70.5527	-23.4307	3.02668	-7.74139	9.83332e-15	7.63336e-11
ENSDART00000187176.1	0.9	Control	0	100.407	50.2033	-23.096	3.02688	-7.63028	2.34237e-14	1.45466e-10
ENSDART00000187799.1	0.9	Control	47.5991	0	23.7996	22.8034	3.02762	7.53179	5.00485e-14	2.57492e-10
ENSDART00000017937.7	0.9	Control	0	77.5313	38.7657	-22.7407	3.02709	-7.51241	5.80478e-14	2.57492e-10
ENSDART00000183408.1	0.9	Control	0	74.3136	37.1568	-22.6811	3.02713	-7.49261	6.75159e-14	2.62054e-10
ENSDART00000188706.1	0.9	Control	0	70.3124	35.1562	-22.6017	3.02718	-7.46626	8.25064e-14	2.84656e-10
ENSDART00000180876.1	0.9	Control	0	67.2467	33.6233	-21.3706	3.02723	-7.05947	1.67142e-12	5.18992e-09
ENSDART00000181128.1	0.9	Control	0	33.3493	16.6746	-7.52587	1.52958	-4.92021	8.64493e-07	0.00244031
ENSDART00000182857.1	0.9	Control	41.6804	0	20.8402	7.82063	1.59845	4.89262	9.95044e-07	0.00257476
ENSDART00000110157.3	0.9	Control	21.7982	0	10.8991	6.88376	1.55601	4.42399	9.68965e-06	0.0231441
ENSDART00000140170.4	0.9	Control	225.746	350.078	287.912	-0.631067	0.156391	-4.0352	5.4557e-05	0.121003
ENSDART00000184054.1	0.9	Control	0.979591	24.0582	12.5189	-4.6105	1.19717	-3.85117	0.000117555	0.243346
ENSDART00000145631.2	0.9	Control	51.1234	89.2252	70.1743	-0.804508	0.231836	-3.47016	0.000520143	0.921711
ENSDART00000179903.1	0.9	Control	258.296	0	129.148	10.4513	3.02645	3.45331	0.000553743	0.921711
ENSDART00000182384.1	0.9	Control	0	26.9011	13.4506	-7.21435	2.09223	-3.44816	0.000564424	0.921711
ENSDART00000191170.1	0.9	Control	76.8343	144.002	110.418	-0.900613	0.261398	-3.44538	0.000570262	0.921711
ENSDART00000180707.1	0.9	Control	0	24.0038	12.0019	-7.0518	2.05323	-3.43449	0.000593676	0.921711
ENSDART00000180985.1	0.9	Control	25.4223	0	12.7112	7.10593	2.07969	3.41682	0.000633566	0.936802
ENSDART00000169613.3	0.9	Control	24.6043	0	12.3021	7.06061	2.07531	3.40219	0.000668471	0.943486
ENSDART00000164885.2	0.9	Control	0	23.1863	11.5932	-7.00135	2.08381	-3.35988	0.000779777	0.999979
ENSDART00000183598.1	0.9	Control	0	21.8269	10.9134	-6.91437	2.07447	-3.33308	0.000858896	0.999979
ENSDART00000185239.1	0.9	Control	0	20.9334	10.4667	-6.85516	2.06668	-3.31699	0.000909918	0.999979
ENSDART00000153419.2	0.9	Control	27.5304	58.3655	42.9479	-1.08512	0.330905	-3.27924	0.00104086	0.999979
ENSDART00000186309.1	0.9	Control	0	20.4916	10.2458	-6.8234	2.08848	-3.26716	0.0010863	0.999979
ENSDART00000193704.1	0.9	Control	26.9013	9.83766	18.3695	1.46329	0.453152	3.22913	0.00124166	0.999979
ENSDART00000124645.3	0.9	Control	535.28	366.673	450.976	0.546761	0.170784	3.20148	0.00136722	0.999979
ENSDART00000193398.1	0.9	Control	242.973	506.504	374.739	-1.05937	0.331674	-3.19402	0.00140307	0.999979
ENSDART00000108481.4	0.9	Control	0	17.8972	8.94858	-6.62847	2.09035	-3.17099	0.00151922	0.999979
ENSDART00000190082.1	0.9	Control	26.3702	4.30811	15.3392	2.59443	0.82866	3.13088	0.00174283	0.999979
ENSDART00000181170.1	0.9	Control	1448.07	1169.02	1308.54	0.308115	0.0988573	3.11677	0.00182845	0.999979
ENSDART00000064412.7	0.9	Control	109.039	228.406	168.723	-1.06767	0.345552	-3.08974	0.00200331	0.999979
ENSDART00000140386.3	0.9	Control	117.196	0	58.5978	9.31113	3.02677	3.07626	0.00209616	0.999979
ENSDART00000174998.2	0.9	Control	17.5841	0	8.79204	6.57581	2.14681	3.06307	0.00219082	0.999979
ENSDART00000189684.1	0.9	Control	33.2765	69.5097	51.3931	-1.06551	0.349095	-3.05222	0.00227155	0.999979
ENSDART00000110737.4	0.9	Control	48.9066	80.8352	64.8709	-0.730283	0.240131	-3.04118	0.0023565	0.999979
ENSDART00000156760.3	0.9	Control	33.3386	59.1462	46.2424	-0.812228	0.267348	-3.03809	0.00238086	0.999979
ENSDART00000190154.1	0.9	Control	17.7403	0	8.87015	6.58726	2.17929	3.02267	0.00250557	0.999979
ENSDART00000153376.2	0.9	Control	9.55899	25.1207	17.3398	-1.38419	0.462466	-2.99306	0.00276198	0.999979
ENSDART00000083593.6	0.9	Control	402.828	331.999	367.414	0.281321	0.0943669	2.98114	0.00287174	0.999979
ENSDART00000173052.2	0.9	Control	340.76	251.434	296.097	0.440714	0.147937	2.97907	0.00289124	0.999979
ENSDART00000166812.2	0.9	Control	28.7641	6.69781	17.7309	2.08534	0.702061	2.97031	0.00297499	0.999979
ENSDART00000152490.3	0.9	Control	113.755	76.7723	95.2637	0.56834	0.191955	2.9608	0.00306838	0.999979
ENSDART00000126678.4	0.9	Control	77.4676	28.2664	52.867	1.44089	0.486674	2.96068	0.00306956	0.999979
ENSDART00000157643.2	0.9	Control	89.8119	0	44.906	8.92725	3.02695	2.94926	0.00318539	0.999979
ENSDART00000186721.1	0.9	Control	110.758	173.467	142.112	-0.645615	0.220551	-2.92729	0.00341935	0.999979
ENSDART00000158875.2	0.9	Control	74.6041	45.7537	60.1789	0.705232	0.242785	2.90476	0.00367532	0.999979
ENSDART00000113498.4	0.9	Control	194.857	126.981	160.919	0.617436	0.214728	2.87544	0.00403471	0.999979
ENSDART00000009698.11	0.9	Control	155.25	82.05	118.65	0.921979	0.32191	2.86409	0.00418215	0.999979
ENSDART00000155004.2	0.9	Control	36.5744	65.2104	50.8924	-0.827019	0.291088	-2.84113	0.00449537	0.999979
ENSDART00000173495.2	0.9	Control	26.9378	58.4997	42.7188	-1.12329	0.39644	-2.83343	0.00460508	0.999979
ENSDART00000193336.1	0.9	Control	0	29.713	14.8565	-7.35878	2.62797	-2.80018	0.00510746	0.999979
ENSDART00000150053.2	0.9	Control	24.6626	4.35706	14.5099	2.46399	0.882247	2.79286	0.00522444	0.999979
ENSDART00000136716.3	0.9	Control	25.6113	46.6123	36.1118	-0.86327	0.309337	-2.79071	0.00525921	0.999979
ENSDART00000180606.1	0.9	Control	15.0912	37.7115	26.4013	-1.3144	0.471321	-2.78877	0.00529085	0.999979
ENSDART00000173072.2	0.9	Control	490.921	364.831	427.876	0.430462	0.155201	2.77358	0.00554426	0.999979
ENSDART00000061525.5	0.9	Control	44.6236	133.641	89.1321	-1.57692	0.571834	-2.75765	0.00582187	0.999979
ENSDART00000182792.1	0.9	Control	0	28.0629	14.0315	-7.2757	2.64997	-2.74558	0.00604041	0.999979
ENSDART00000192523.1	0.9	Control	26.6258	0	13.3129	7.17396	2.63501	2.72255	0.00647796	0.999979
ENSDART00000187947.1	0.9	Control	0	27.1503	13.5752	-7.22805	2.65866	-2.71869	0.00655416	0.999979
ENSDART00000159029.2	0.9	Control	155.376	102.235	128.806	0.605642	0.222807	2.71824	0.00656311	0.999979
ENSDART00000167752.2	0.9	Control	0	26.9058	13.4529	-7.2149	2.65847	-2.71393	0.00664908	0.999979
ENSDART00000159875.2	0.9	Control	247.58	179.99	213.785	0.461046	0.169984	2.7123	0.0066819	0.999979
ENSDART00000172910.3	0.9	Control	165.368	234.98	200.174	-0.506459	0.186735	-2.71218	0.00668428	0.999979
ENSDART00000190402.1	0.9	Control	52.9816	0	26.4908	8.16591	3.02747	2.69727	0.00699109	0.999979
ENSDART00000136872.3	0.9	Control	165.785	93.0464	129.416	0.831067	0.30826	2.69599	0.00701794	0.999979
ENSDART00000190887.1	0.9	Control	0.955195	18.5299	9.74255	-4.26447	1.58743	-2.6864	0.00722255	0.999979
ENSDART00000193728.1	0.9	Control	245.898	179.575	212.736	0.451978	0.168294	2.68564	0.00723914	0.999979
ENSDART00000193386.1	0.9	Control	481.019	386.079	433.549	0.319385	0.119243	2.67844	0.00739663	0.999979
ENSDART00000142830.3	0.9	Control	25.466	0	12.733	7.10914	2.65833	2.67429	0.00748872	0.999979
ENSDART00000147385.2	0.9	Control	0	47.8782	23.9391	-8.0472	3.02765	-2.65791	0.0078628	0.999979
ENSDART00000169444.2	0.9	Control	36.0352	20.073	28.0541	0.830708	0.313702	2.64808	0.00809498	0.999979
ENSDART00000182316.1	0.9	Control	8.62923	25.9116	17.2704	-1.59804	0.604003	-2.64574	0.00815119	0.999979
ENSDART00000189974.1	0.9	Control	0	46.0982	23.0491	-7.99259	3.0277	-2.63982	0.00829501	0.999979
ENSDART00000131355.3	0.9	Control	0	44.2697	22.1349	-7.93453	3.02626	-2.62189	0.0087443	0.999979
ENSDART00000190938.1	0.9	Control	23.5901	0	11.7951	6.9987	2.67449	2.61684	0.00887482	0.999979
ENSDART00000065135.5	0.9	Control	44.7314	0	22.3657	7.9215	3.02771	2.61633	0.00888801	0.999979
ENSDART00000047719.6	0.9	Control	23.7264	0	11.8632	7.00701	2.68311	2.61153	0.00901389	0.999979
ENSDART00000183421.1	0.9	Control	0	23.0241	11.5121	-6.99099	2.68005	-2.60853	0.00909318	0.999979
ENSDART00000176202.2	0.9	Control	19.034	37.62	28.327	-0.9742	0.373557	-2.6079	0.00910989	0.999979
ENSDART00000168321.2	0.9	Control	285.759	216.236	250.997	0.400955	0.154259	2.59924	0.00934312	0.999979
ENSDART00000105778.4	0.9	Control	76.2221	118.741	97.4814	-0.642059	0.247118	-2.59819	0.00937173	0.999979
ENSDART00000155577.3	0.9	Control	20.0871	46.8769	33.482	-1.21749	0.469472	-2.59332	0.00950552	0.999979
ENSDART00000112553.4	0.9	Control	0	41.7344	20.8672	-7.8491	3.02786	-2.59229	0.00953391	0.999979
ENSDART00000192780.1	0.9	Control	23.0968	0	11.5484	6.96728	2.69079	2.58931	0.00961693	0.999979
ENSDART00000184979.1	0.9	Control	0	22.465	11.2325	-6.95542	2.6872	-2.58835	0.00964376	0.999979
ENSDART00000158349.2	0.9	Control	64.9118	44.6103	54.7611	0.544145	0.210425	2.58594	0.00971146	0.999979
ENSDART00000183512.1	0.9	Control	41.8687	0	20.9343	7.82614	3.02782	2.58475	0.009745	0.999979
ENSDART00000186329.1	0.9	Control	146.581	232.225	189.403	-0.660546	0.25618	-2.57844	0.00992479	0.999979
ENSDART00000135409.3	0.9	Control	130.253	93.0118	111.632	0.490853	0.190384	2.57823	0.00993074	0.999979
ENSDART00000190486.1	0.9	Control	22.0953	0	11.0477	6.90484	2.67853	2.57785	0.00994164	0.999979
ENSDART00000142884.2	0.9	Control	27.2238	44.5493	35.8865	-0.722925	0.281011	-2.57259	0.0100941	0.999979
ENSDART00000193822.1	0.9	Control	115.503	219.623	167.563	-0.923271	0.359062	-2.57134	0.0101305	0.999979
ENSDART00000099056.5	0.9	Control	453.492	327.619	390.556	0.467431	0.181904	2.56965	0.0101801	0.999979
ENSDART00000156244.2	0.9	Control	439.648	363.959	401.804	0.273055	0.106563	2.56239	0.0103955	0.999979
ENSDART00000040410.7	0.9	Control	24.0416	43.5537	33.7977	-0.851553	0.332909	-2.55791	0.0105302	0.999979
ENSDART00000143225.2	0.9	Control	1376.02	1160.08	1268.05	0.247019	0.0966095	2.55688	0.0105614	0.999979
ENSDART00000165414.2	0.9	Control	0	38.2993	19.1496	-7.72564	3.02801	-2.55139	0.0107294	0.999979
ENSDART00000171219.2	0.9	Control	24.8108	2.25392	13.5324	3.49422	1.37042	2.54974	0.0107804	0.999979
ENSDART00000114313.5	0.9	Control	191.311	131.399	161.355	0.536893	0.210602	2.54933	0.010793	0.999979
ENSDART00000193668.1	0.9	Control	17.5737	69.7473	43.6605	-1.98735	0.779732	-2.54876	0.0108106	0.999979
ENSDART00000135273.3	0.9	Control	32.2144	50.2193	41.2168	-0.642234	0.251981	-2.54874	0.0108113	0.999979
ENSDART00000181997.1	0.9	Control	0	20.6486	10.3243	-6.8347	2.68995	-2.54083	0.0110591	0.999979
ENSDART00000147029.3	0.9	Control	23.6533	47.5312	35.5923	-1.00793	0.396952	-2.53916	0.0111119	0.999979
ENSDART00000132406.2	0.9	Control	37.598	0	18.799	7.6708	3.028	2.53329	0.0112998	0.999979
ENSDART00000162772.2	0.9	Control	34.8512	73.7879	54.3195	-1.07874	0.426738	-2.52788	0.0114754	0.999979
ENSDART00000168801.3	0.9	Control	231.296	184.099	207.698	0.325275	0.128736	2.52669	0.0115143	0.999979
ENSDART00000193886.1	0.9	Control	20.9774	0	10.4887	6.8292	2.70358	2.52599	0.0115373	0.999979
ENSDART00000006870.8	0.9	Control	709.774	600.145	654.96	0.243833	0.0968309	2.51814	0.0117977	0.999979
ENSDART00000170814.2	0.9	Control	36.1384	0	18.0692	7.61362	3.02807	2.51435	0.0119254	0.999979
ENSDART00000115032.2	0.9	Control	167.346	287.875	227.61	-0.782613	0.312087	-2.50767	0.0121529	0.999979
ENSDART00000165353.2	0.9	Control	20.2824	0	10.1412	6.78142	2.70524	2.50677	0.0121839	0.999979
ENSDART00000043133.8	0.9	Control	42.4754	97.4496	69.9625	-1.19945	0.479238	-2.50283	0.0123205	0.999979
ENSDART00000028297.8	0.9	Control	80.1858	48.6887	64.4372	0.728428	0.292394	2.49125	0.0127293	0.999979
ENSDART00000051553.4	0.9	Control	1811.37	2074.5	1942.93	-0.196713	0.0790659	-2.48797	0.0128475	0.999979
ENSDART00000138758.3	0.9	Control	19.5311	0	9.76555	6.72668	2.71153	2.48077	0.01311	0.999979
ENSDART00000190645.1	0.9	Control	0	32.8576	16.4288	-7.50423	3.02832	-2.47802	0.0132113	0.999979
ENSDART00000181872.1	0.9	Control	43.8353	104.314	74.0744	-1.25044	0.505168	-2.4753	0.0133125	0.999979
ENSDART00000161299.2	0.9	Control	10.3223	23.1846	16.7534	-1.14982	0.464851	-2.47353	0.0133784	0.999979
ENSDART00000048642.6	0.9	Control	635.423	743.375	689.399	-0.228923	0.0925869	-2.47252	0.0134163	0.999979
ENSDART00000180137.1	0.9	Control	15.9259	40.0603	27.9931	-1.33233	0.539778	-2.46828	0.0135762	0.999979
ENSDART00000083241.5	0.9	Control	0	31.0971	15.5485	-7.42453	3.02844	-2.45161	0.014222	0.999979
ENSDART00000136200.2	0.9	Control	65.3525	95.5231	80.4378	-0.536017	0.219403	-2.44307	0.0145631	0.999979
ENSDART00000110026.4	0.9	Control	0	30.5221	15.261	-7.39711	3.02848	-2.44252	0.0145853	0.999979
ENSDART00000180982.1	0.9	Control	151.655	102.839	127.247	0.555776	0.229162	2.42526	0.0152975	0.999979
ENSDART00000014440.7	0.9	Control	75.3898	38.1284	56.7591	0.991498	0.40911	2.42355	0.0153698	0.999979
ENSDART00000122543.3	0.9	Control	847.229	653.925	750.577	0.372146	0.153592	2.42296	0.0153947	0.999979
ENSDART00000188540.1	0.9	Control	117.867	79.5551	98.7111	0.56707	0.234069	2.42266	0.0154072	0.999979
ENSDART00000182724.1	0.9	Control	18.3972	0	9.19859	6.63917	2.74457	2.41903	0.0155621	0.999979
ENSDART00000079397.4	0.9	Control	517.57	410.687	464.128	0.332237	0.137409	2.41786	0.0156119	0.999979
ENSDART00000141909.2	0.9	Control	63.2012	105.565	84.3832	-0.73888	0.305755	-2.41658	0.0156672	0.999979
ENSDART00000172124.2	0.9	Control	189.553	250.177	219.865	-0.396818	0.164359	-2.41434	0.0157639	0.999979
ENSDART00000051184.5	0.9	Control	1265.2	1029.78	1147.49	0.297018	0.12343	2.40638	0.0161117	0.999979
ENSDART00000146331.3	0.9	Control	105.04	71.6431	88.3415	0.549687	0.229121	2.39912	0.0164347	0.999979
ENSDART00000143573.2	0.9	Control	1417.69	1646.31	1532	-0.216115	0.0900859	-2.39898	0.0164406	0.999979
ENSDART00000191017.1	0.9	Control	67.8284	47.3607	57.5946	0.520577	0.217227	2.39647	0.016554	0.999979
ENSDART00000174061.2	0.9	Control	154.294	123.717	139.006	0.319225	0.133299	2.3948	0.0166295	0.999979
ENSDART00000129674.4	0.9	Control	887.099	753.324	820.211	0.237834	0.0993217	2.39458	0.0166394	0.999979
ENSDART00000022043.10	0.9	Control	83.1155	51.2119	67.1637	0.71247	0.297805	2.3924	0.0167385	0.999979
ENSDART00000148268.2	0.9	Control	306.461	251.126	278.793	0.286554	0.119929	2.38936	0.0168778	0.999979
ENSDART00000160025.3	0.9	Control	526.852	433.211	480.032	0.283874	0.118855	2.38841	0.0169216	0.999979
ENSDART00000173890.2	0.9	Control	27.1703	14.3744	20.7724	0.899219	0.377125	2.3844	0.0171068	0.999979
ENSDART00000192364.1	0.9	Control	84.1208	163.745	123.933	-0.95957	0.403295	-2.37933	0.0173443	0.999979
ENSDART00000171039.2	0.9	Control	0	17.3246	8.66228	-6.57926	2.76901	-2.37603	0.0175001	0.999979
ENSDART00000193170.1	0.9	Control	0	16.8743	8.43717	-6.5425	2.75901	-2.37132	0.0177244	0.999979
ENSDART00000061745.7	0.9	Control	102.829	73.8577	88.3435	0.487492	0.206142	2.36484	0.0180377	0.999979
ENSDART00000189454.1	0.9	Control	0	16.9249	8.46244	-6.546	2.77114	-2.3622	0.0181666	0.999979
ENSDART00000165272.2	0.9	Control	68.611	40.1478	54.3794	0.780915	0.330862	2.36024	0.0182629	0.999979
ENSDART00000122773.3	0.9	Control	0	16.2171	8.10855	-6.48535	2.77039	-2.34095	0.0192345	0.999979
ENSDART00000183953.1	0.9	Control	25.0972	43.1298	34.1135	-0.790844	0.338101	-2.33908	0.0193315	0.999979
ENSDART00000139567.2	0.9	Control	432.539	345.279	388.909	0.327195	0.140033	2.33656	0.0194622	0.999979
ENSDART00000098061.5	0.9	Control	103.426	68.677	86.0516	0.586434	0.25135	2.33314	0.0196408	0.999979
ENSDART00000018253.6	0.9	Control	2193.49	1964.01	2078.75	0.157803	0.0676541	2.3325	0.0196743	0.999979
ENSDART00000193790.1	0.9	Control	37.7734	71.8994	54.8364	-0.932496	0.400376	-2.32905	0.0198565	0.999979
ENSDART00000163397.2	0.9	Control	97.2257	66.3174	81.7716	0.549888	0.236236	2.32771	0.0199278	0.999979
ENSDART00000169083.2	0.9	Control	495.171	417.795	456.483	0.241548	0.104175	2.31868	0.0204125	0.999979
ENSDART00000192933.1	0.9	Control	34.0768	16.8385	25.4576	1.00017	0.4318	2.31628	0.020543	0.999979
ENSDART00000084069.5	0.9	Control	390.737	329.286	360.012	0.245342	0.105926	2.31618	0.0205487	0.999979
ENSDART00000188751.1	0.9	Control	303.934	237.745	270.839	0.348935	0.151005	2.31075	0.0208468	0.999979
ENSDART00000184477.1	0.9	Control	117.225	155.54	136.383	-0.410646	0.178232	-2.304	0.0212227	0.999979
ENSDART00000003665.8	0.9	Control	50.1624	31.7585	40.9605	0.643367	0.279332	2.30323	0.0212659	0.999979
ENSDART00000132120.2	0.9	Control	91.5388	67.0805	79.3096	0.459141	0.199473	2.30177	0.0213479	0.999979
ENSDART00000179599.2	0.9	Control	120.486	87.63	104.058	0.460481	0.200287	2.2991	0.0214992	0.999979
ENSDART00000129779.4	0.9	Control	307.775	259.499	283.637	0.240661	0.104706	2.29845	0.0215363	0.999979
ENSDART00000189462.1	0.9	Control	71.5339	35.7488	53.6413	0.996097	0.433773	2.29635	0.0216556	0.999979
ENSDART00000163553.2	0.9	Control	17.7293	51.7264	34.7278	-1.53835	0.671548	-2.29076	0.0219775	0.999979
ENSDART00000187289.1	0.9	Control	561.988	480.906	521.447	0.225854	0.0986035	2.29053	0.0219907	0.999979
ENSDART00000188485.1	0.9	Control	0	15.1887	7.59435	-6.38956	2.80232	-2.28009	0.0226022	0.999979
ENSDART00000166231.2	0.9	Control	108.043	61.9226	84.9827	0.803855	0.353087	2.27665	0.0228071	0.999979
ENSDART00000110512.3	0.9	Control	632.743	789.802	711.273	-0.321073	0.141154	-2.27464	0.0229277	0.999979
ENSDART00000060181.6	0.9	Control	69.3292	45.9226	57.6259	0.588507	0.259234	2.27018	0.0231967	0.999979
ENSDART00000188497.1	0.9	Control	31.5753	12.3011	21.9382	1.33802	0.592469	2.25838	0.0239221	0.999979
ENSDART00000192314.1	0.9	Control	97.6906	130.503	114.097	-0.415023	0.184003	-2.25552	0.0241007	0.999979
ENSDART00000101770.5	0.9	Control	538.23	659.898	599.064	-0.293322	0.130048	-2.25548	0.0241029	0.999979
ENSDART00000186853.1	0.9	Control	88.2722	122.62	105.446	-0.472762	0.209646	-2.25505	0.0241303	0.999979
ENSDART00000143885.3	0.9	Control	67.6614	122.383	95.0219	-0.855235	0.37926	-2.25501	0.0241326	0.999979
ENSDART00000112226.4	0.9	Control	343.127	404.829	373.978	-0.24177	0.107312	-2.25296	0.0242614	0.999979
ENSDART00000136624.2	0.9	Control	920.651	1087.13	1003.89	-0.240494	0.106751	-2.25285	0.0242683	0.999979
ENSDART00000031658.7	0.9	Control	69.2119	49.8722	59.5421	0.467994	0.20798	2.25019	0.0244372	0.999979
ENSDART00000127738.4	0.9	Control	44.3913	27.6517	36.0215	0.677693	0.301182	2.25011	0.0244417	0.999979
ENSDART00000186624.1	0.9	Control	445.656	366.089	405.873	0.283597	0.127103	2.23124	0.0256655	0.999979
ENSDART00000194886.1	0.9	Control	34.1922	21.1059	27.6491	0.714624	0.32032	2.23097	0.025683	0.999979
ENSDART00000193603.1	0.9	Control	6.60838	97.7777	52.193	-3.88955	1.74363	-2.23072	0.0256998	0.999979
ENSDART00000157900.2	0.9	Control	143.024	93.5457	118.285	0.61388	0.275305	2.22982	0.0257597	0.999979
ENSDART00000160885.2	0.9	Control	895.43	757.918	826.674	0.240776	0.108021	2.22897	0.0258156	0.999979
ENSDART00000188262.1	0.9	Control	103.26	159.963	131.611	-0.631927	0.283595	-2.22827	0.0258622	0.999979
ENSDART00000126667.3	0.9	Control	27.8264	16.505	22.1657	0.760879	0.341625	2.22723	0.0259316	0.999979
ENSDART00000148557.3	0.9	Control	264.264	200.488	232.376	0.396222	0.178695	2.21731	0.026602	0.999979
ENSDART00000192656.1	0.9	Control	157.581	111.065	134.323	0.50714	0.229551	2.20927	0.0271559	0.999979
ENSDART00000165909.3	0.9	Control	31.4551	52.1378	41.7965	-0.718957	0.326142	-2.20443	0.0274944	0.999979
ENSDART00000138055.2	0.9	Control	937.818	832.943	885.38	0.168479	0.0765612	2.20058	0.0277661	0.999979
ENSDART00000156718.3	0.9	Control	286.927	212.645	249.786	0.429441	0.19556	2.19596	0.0280948	0.999979
ENSDART00000187164.1	0.9	Control	240.642	170.929	205.786	0.490093	0.223494	2.19287	0.0283168	0.999979
ENSDART00000126071.3	0.9	Control	39.7638	58.7286	49.2462	-0.558231	0.254666	-2.19201	0.0283786	0.999979
ENSDART00000105902.5	0.9	Control	85.9432	196.301	141.122	-1.19336	0.544706	-2.19084	0.0284632	0.999979
ENSDART00000185717.1	0.9	Control	34.7342	54.9122	44.8232	-0.656219	0.299892	-2.18819	0.028656	0.999979
ENSDART00000171648.2	0.9	Control	283.641	353.908	318.774	-0.318392	0.145581	-2.18705	0.0287391	0.999979
ENSDART00000169555.2	0.9	Control	43.7486	29.4076	36.5781	0.579322	0.265273	2.18387	0.028972	0.999979
ENSDART00000166866.2	0.9	Control	31.4718	10.8437	21.1577	1.52586	0.699579	2.18111	0.0291756	0.999979
ENSDART00000189167.1	0.9	Control	71.9181	38.341	55.1296	0.898491	0.412047	2.18055	0.0292166	0.999979
ENSDART00000170932.2	0.9	Control	26.97	60.395	43.6825	-1.16123	0.532869	-2.17921	0.0293163	0.999979
ENSDART00000168853.2	0.9	Control	17.054	53.6821	35.368	-1.64519	0.755749	-2.1769	0.029488	0.999979
ENSDART00000061156.7	0.9	Control	1551.63	1275.7	1413.66	0.283536	0.13027	2.17653	0.0295154	0.999979
ENSDART00000079347.5	0.9	Control	161.583	126.029	143.806	0.357076	0.164203	2.1746	0.0296599	0.999979
ENSDART00000166071.2	0.9	Control	264.638	213.873	239.255	0.30809	0.141712	2.17405	0.0297012	0.999979
ENSDART00000185323.1	0.9	Control	0	13.0079	6.50397	-6.16565	2.84567	-2.16668	0.0302592	0.999979
ENSDART00000182505.1	0.9	Control	773.419	895.715	834.567	-0.209709	0.09691	-2.16396	0.0304677	0.999979
ENSDART00000086511.6	0.9	Control	157.488	128.913	143.2	0.287361	0.132933	2.16169	0.0306417	0.999979
ENSDART00000090825.6	0.9	Control	125.472	86.16	105.816	0.544848	0.252563	2.15728	0.0309842	0.999979
ENSDART00000156836.2	0.9	Control	20.078	2.47507	11.2765	3.07174	1.42611	2.15393	0.031246	0.999979
ENSDART00000188805.1	0.9	Control	0	12.311	6.15548	-6.09007	2.82763	-2.15377	0.0312582	0.999979
ENSDART00000128777.3	0.9	Control	36.2346	133.484	84.8593	-1.87852	0.872793	-2.1523	0.0313733	0.999979
ENSDART00000145550.4	0.9	Control	43.6792	17.6233	30.6512	1.31793	0.612444	2.15192	0.0314038	0.999979
ENSDART00000183758.1	0.9	Control	213.576	157.776	185.676	0.434626	0.202062	2.15095	0.0314799	0.999979
ENSDART00000158959.2	0.9	Control	118.053	82.8315	100.442	0.519804	0.241689	2.15072	0.0314986	0.999979
ENSDART00000152593.2	0.9	Control	1540.35	1958.99	1749.67	-0.347447	0.161613	-2.14987	0.0315654	0.999979
ENSDART00000188082.1	0.9	Control	208.679	142.432	175.556	0.549939	0.256178	2.1467	0.0318168	0.999979
ENSDART00000171919.2	0.9	Control	6.51455	35.5182	21.0164	-2.45722	1.14485	-2.14633	0.0318466	0.999979
ENSDART00000079593.6	0.9	Control	83.0066	38.3383	60.6725	1.10799	0.516293	2.14605	0.0318693	0.999979
ENSDART00000148918.2	0.9	Control	51.0855	34.4389	42.7622	0.56348	0.263167	2.14115	0.0322621	0.999979
ENSDART00000110629.4	0.9	Control	239.414	299.983	269.699	-0.327131	0.152939	-2.13896	0.0324391	0.999979
ENSDART00000186717.1	0.9	Control	0	12.0206	6.01032	-6.05564	2.83487	-2.13612	0.0326695	0.999979
ENSDART00000164674.2	0.9	Control	571.115	463.923	517.519	0.297502	0.13948	2.13293	0.0329306	0.999979
ENSDART00000122187.3	0.9	Control	90.5452	117.751	104.148	-0.382549	0.179562	-2.13046	0.0331337	0.999979
ENSDART00000125979.3	0.9	Control	636.81	512.563	574.686	0.311782	0.146527	2.12781	0.0333525	0.999979
ENSDART00000136287.2	0.9	Control	261.551	311.475	286.513	-0.248861	0.117125	-2.12474	0.033608	0.999979
ENSDART00000146944.3	0.9	Control	40.0159	63.8595	51.9377	-0.670706	0.31567	-2.12471	0.0336112	0.999979
ENSDART00000190254.1	0.9	Control	27.0383	53.845	40.4416	-0.991008	0.466451	-2.12457	0.0336225	0.999979
ENSDART00000067166.6	0.9	Control	112.725	144.707	128.716	-0.356542	0.167821	-2.12454	0.0336254	0.999979
ENSDART00000092343.6	0.9	Control	455.647	558.047	506.847	-0.29236	0.137703	-2.12312	0.0337438	0.999979
ENSDART00000100700.6	0.9	Control	122.325	84.0597	103.192	0.539565	0.254931	2.11651	0.0343012	0.999979
ENSDART00000051491.5	0.9	Control	1040.13	1161.31	1100.72	-0.160463	0.0758215	-2.11632	0.0343172	0.999979
ENSDART00000157272.3	0.9	Control	41.8314	27.392	34.6117	0.615817	0.291078	2.11564	0.0343753	0.999979
ENSDART00000173442.2	0.9	Control	43.7883	22.3296	33.059	0.95453	0.451827	2.1126	0.034635	0.999979
ENSDART00000190748.1	0.9	Control	21.8553	10.3062	16.0807	1.08728	0.514797	2.11206	0.0346813	0.999979
ENSDART00000142488.2	0.9	Control	163.583	125.725	144.654	0.374205	0.177534	2.10779	0.0350488	0.999979
ENSDART00000146530.4	0.9	Control	5.74502	49.0278	27.3864	-3.10526	1.47393	-2.10679	0.0351362	0.999979
ENSDART00000041146.8	0.9	Control	36.1547	55.5815	45.8681	-0.612004	0.291543	-2.09919	0.0358003	0.999979
ENSDART00000184766.1	0.9	Control	9.9233	54.2265	32.0749	-2.45043	1.1692	-2.09582	0.036098	0.999979
ENSDART00000110976.4	0.9	Control	147.39	114.952	131.171	0.355362	0.169763	2.09328	0.036324	0.999979
ENSDART00000141822.3	0.9	Control	12.6938	24.6326	18.6632	-0.971674	0.464379	-2.09241	0.0364015	0.999979
ENSDART00000182048.1	0.9	Control	86.1676	55.8917	71.0297	0.62994	0.301355	2.09036	0.0365854	0.999979
ENSDART00000159925.2	0.9	Control	11.8698	0	5.93488	6.00662	2.87371	2.0902	0.0366001	0.999979
ENSDART00000180721.1	0.9	Control	125.639	93.5369	109.588	0.432932	0.207854	2.08287	0.0372635	0.999979
ENSDART00000109744.4	0.9	Control	263.422	313.835	288.628	-0.249843	0.120195	-2.07865	0.0376497	0.999979
ENSDART00000134047.3	0.9	Control	84.5741	58.7496	71.6619	0.520619	0.250544	2.07795	0.0377136	0.999979
ENSDART00000080762.6	0.9	Control	1502.87	1298.5	1400.69	0.211531	0.101898	2.07591	0.0379026	0.999979
ENSDART00000175607.2	0.9	Control	31.7885	44.2713	38.0299	-0.481681	0.23209	-2.07541	0.0379486	0.999979
ENSDART00000140488.2	0.9	Control	167.829	128.095	147.962	0.392799	0.18937	2.07424	0.0380569	0.999979
ENSDART00000131352.3	0.9	Control	94.4737	56.3596	75.4167	0.741757	0.357775	2.07325	0.0381489	0.999979
ENSDART00000184833.1	0.9	Control	298.4	362.634	330.517	-0.277627	0.134008	-2.07172	0.0382913	0.999979
ENSDART00000118301.2	0.9	Control	56.2603	136.886	96.5731	-1.27786	0.617003	-2.07108	0.0383514	0.999979
ENSDART00000042134.8	0.9	Control	2049.36	1845.14	1947.25	0.152357	0.07358	2.07063	0.038393	0.999979
ENSDART00000152864.3	0.9	Control	210.309	150.887	180.598	0.483054	0.233296	2.07056	0.0384	0.999979
ENSDART00000181542.1	0.9	Control	19.9763	37.7094	28.8428	-0.923898	0.447194	-2.06599	0.0388293	0.999979
ENSDART00000058989.7	0.9	Control	68.7821	32.7474	50.7647	1.07769	0.522037	2.0644	0.03898	0.999979
ENSDART00000141324.4	0.9	Control	380.507	305.086	342.797	0.317926	0.154112	2.06295	0.0391174	0.999979
ENSDART00000126835.4	0.9	Control	26.8116	43.2115	35.0115	-0.686173	0.33317	-2.05953	0.0394437	0.999979
ENSDART00000145383.2	0.9	Control	22.401	33.9484	28.1747	-0.612117	0.297376	-2.05839	0.0395523	0.999979
ENSDART00000153436.2	0.9	Control	1093.58	1280.62	1187.1	-0.228541	0.111223	-2.0548	0.0398982	0.999979
ENSDART00000186892.1	0.9	Control	154.995	121.525	138.26	0.345491	0.168185	2.05424	0.0399529	0.999979
ENSDART00000047211.8	0.9	Control	299.326	256.543	277.935	0.223462	0.10882	2.0535	0.0400242	0.999979
ENSDART00000088908.7	0.9	Control	834.58	920.326	877.453	-0.139753	0.0680813	-2.05274	0.040098	0.999979
ENSDART00000148444.2	0.9	Control	103.854	205.284	154.569	-0.98179	0.478318	-2.05259	0.0401124	0.999979
ENSDART00000168152.2	0.9	Control	267.89	322.037	294.964	-0.267574	0.130388	-2.05214	0.0401564	0.999979
ENSDART00000160971.2	0.9	Control	140.303	101.779	121.041	0.466545	0.227474	2.05099	0.0402682	0.999979
ENSDART00000031049.8	0.9	Control	271.752	354.371	313.062	-0.380033	0.185297	-2.05094	0.0402728	0.999979
ENSDART00000156001.2	0.9	Control	16.0875	29.2008	22.6441	-0.849263	0.41444	-2.04918	0.0404445	0.999979
ENSDART00000162398.3	0.9	Control	452.286	544.581	498.434	-0.266708	0.13027	-2.04734	0.0406243	0.999979
ENSDART00000179991.1	0.9	Control	239.443	160.985	200.214	0.572885	0.279997	2.04604	0.0407524	0.999979
ENSDART00000156998.2	0.9	Control	23.6567	13.0178	18.3373	0.843083	0.412508	2.0438	0.0409735	0.999979
ENSDART00000147146.3	0.9	Control	82.8604	117.444	100.152	-0.505738	0.247798	-2.04092	0.0412583	0.999979
ENSDART00000168441.2	0.9	Control	50.4957	68.1984	59.347	-0.437469	0.214383	-2.0406	0.0412906	0.999979
ENSDART00000049204.7	0.9	Control	487.575	539.424	513.499	-0.147473	0.0724082	-2.0367	0.0416806	0.999979
ENSDART00000136255.4	0.9	Control	210.497	142.448	176.472	0.56744	0.27925	2.03202	0.0421521	0.999979
ENSDART00000169144.2	0.9	Control	39.1658	20.2834	29.7246	0.955016	0.470766	2.02865	0.0424944	0.999979
ENSDART00000188387.1	0.9	Control	29.853	11.3255	20.5893	1.38855	0.68603	2.02404	0.0429661	0.999979
ENSDART00000143721.3	0.9	Control	342.321	260.381	301.351	0.394367	0.194874	2.0237	0.043001	0.999979
ENSDART00000149426.3	0.9	Control	996.605	841.462	919.034	0.243021	0.12011	2.02332	0.0430406	0.999979
ENSDART00000161684.2	0.9	Control	161.255	122.745	142	0.397531	0.196743	2.02056	0.043325	0.999979
ENSDART00000063577.7	0.9	Control	398.19	319.46	358.825	0.318755	0.157763	2.02046	0.0433354	0.999979
ENSDART00000131292.3	0.9	Control	31.1628	20.5057	25.8342	0.606637	0.300299	2.02011	0.0433716	0.999979
ENSDART00000135573.2	0.9	Control	51.3078	34.8784	43.0931	0.569088	0.282187	2.0167	0.0437264	0.999979
ENSDART00000080975.6	0.9	Control	192.287	130.826	161.556	0.555348	0.275529	2.01557	0.0438454	0.999979
ENSDART00000149822.2	0.9	Control	33.3061	53.569	43.4376	-0.689437	0.342076	-2.01545	0.0438576	0.999979
ENSDART00000112808.5	0.9	Control	730.765	632.833	681.799	0.209418	0.104068	2.01232	0.0441867	0.999979
ENSDART00000184712.1	0.9	Control	65.8109	97.033	81.422	-0.56339	0.280352	-2.00958	0.0444759	0.999979
ENSDART00000053883.7	0.9	Control	209.466	177.178	193.322	0.238602	0.118741	2.00943	0.0444911	0.999979
ENSDART00000173521.2	0.9	Control	72.8976	52.8637	62.8807	0.467865	0.232842	2.00936	0.0444986	0.999979
ENSDART00000161436.2	0.9	Control	479.329	649.572	564.451	-0.438869	0.218464	-2.00889	0.0445492	0.999979
ENSDART00000180271.1	0.9	Control	176.404	94.8488	135.627	0.889722	0.442897	2.00887	0.0445513	0.999979
ENSDART00000141011.2	0.9	Control	72.6484	23.7501	48.1993	1.61476	0.804061	2.00826	0.0446159	0.999979
ENSDART00000142507.3	0.9	Control	70.8513	108.241	89.5461	-0.613272	0.305658	-2.0064	0.0448138	0.999979
ENSDART00000181888.1	0.9	Control	24.6226	6.86215	15.7424	1.84595	0.920719	2.0049	0.0449739	0.999979
ENSDART00000187267.1	0.9	Control	38.8149	71.4042	55.1095	-0.882387	0.440156	-2.00472	0.0449934	0.999979
ENSDART00000050585.6	0.9	Control	63.8584	86.9523	75.4054	-0.443448	0.221421	-2.00274	0.0452054	0.999979
ENSDART00000138621.3	0.9	Control	22.9318	36.9301	29.9309	-0.686796	0.343272	-2.00073	0.0454211	0.999979
ENSDART00000150179.2	0.9	Control	19.2809	29.1696	24.2252	-0.595232	0.297563	-2.00036	0.0454618	0.999979
ENSDART00000168271.3	0.9	Control	17.9876	30.427	24.2073	-0.748926	0.374682	-1.99883	0.0456265	0.999979
ENSDART00000137624.3	0.9	Control	137.197	101.376	119.286	0.443092	0.221885	1.99694	0.0458314	0.999979
ENSDART00000168643.2	0.9	Control	147.997	178.076	163.037	-0.272275	0.136561	-1.9938	0.0461737	0.999979
ENSDART00000166049.2	0.9	Control	33.4161	57.4794	45.4478	-0.788009	0.395423	-1.99283	0.0462805	0.999979
ENSDART00000002939.10	0.9	Control	16.2434	37.6216	26.9325	-1.21846	0.611788	-1.99163	0.0464115	0.999979
ENSDART00000100074.5	0.9	Control	74.5232	98.773	86.6481	-0.401136	0.202038	-1.98544	0.047095	0.999979
ENSDART00000022445.7	0.9	Control	161.474	113.541	137.507	0.505935	0.255166	1.98276	0.0473937	0.999979
ENSDART00000151948.2	0.9	Control	11.421	21.6711	16.5461	-0.925117	0.466873	-1.98152	0.047533	0.999979
ENSDART00000191203.1	0.9	Control	10.1039	25.1292	17.6166	-1.3275	0.670199	-1.98075	0.047619	0.999979
ENSDART00000056544.7	0.9	Control	552.692	446.358	499.525	0.307586	0.155298	1.98061	0.0476346	0.999979
ENSDART00000059881.7	0.9	Control	56.0913	37.0992	46.5953	0.595516	0.301104	1.97778	0.0479541	0.999979
ENSDART00000011192.8	0.9	Control	25.6204	10.6311	18.1257	1.25041	0.632229	1.97777	0.0479543	0.999979
ENSDART00000005140.8	0.9	Control	279.721	239.635	259.678	0.221623	0.112275	1.97393	0.0483892	0.999979
ENSDART00000115051.3	0.9	Control	20.684	30.5626	25.6233	-0.56642	0.286964	-1.97384	0.0484004	0.999979
ENSDART00000143223.2	0.9	Control	91.0401	60.7636	75.9018	0.577718	0.292871	1.9726	0.0485407	0.999979
ENSDART00000191359.1	0.9	Control	724.733	869.401	797.067	-0.263027	0.13336	-1.97231	0.0485742	0.999979
ENSDART00000135389.3	0.9	Control	322.605	446.306	384.455	-0.469491	0.238085	-1.97195	0.0486157	0.999979
ENSDART00000111506.4	0.9	Control	51.1581	72.4513	61.8047	-0.497584	0.252521	-1.97046	0.0487854	0.999979
ENSDART00000132073.3	0.9	Control	23.8265	43.6851	33.7558	-0.885284	0.449324	-1.97026	0.0488087	0.999979
ENSDART00000025487.7	0.9	Control	334.959	289.799	312.379	0.208304	0.105807	1.96871	0.0489861	0.999979
ENSDART00000144907.2	0.9	Control	90.7518	112.933	101.842	-0.311526	0.158581	-1.96446	0.0494772	0.999979
ENSDART00000140478.2	0.9	Control	127.665	183.016	155.34	-0.516078	0.26293	-1.9628	0.0496697	0.999979
ENSDART00000184395.1	0.9	Control	1104.52	1351.95	1228.23	-0.29261	0.149179	-1.96146	0.0498252	0.999979
ENSDART00000139526.2	0.9	Control	104.76	58.217	81.4887	0.839171	0.427861	1.96132	0.0498422	0.999979
ENSDART00000149011.2	0.9	Control	1866.26	1532.15	1699.21	0.284798	0.145327	1.9597	0.0500304	0.999979
ENSDART00000147024.3	0.9	Control	2.29065	24.0685	13.1796	-3.36307	1.71681	-1.95891	0.0501232	0.999979
ENSDART00000102381.6	0.9	Control	478.641	569.1	523.87	-0.250606	0.127968	-1.95834	0.0501896	0.999979
ENSDART00000189530.1	0.9	Control	250.328	383.647	316.988	-0.61598	0.314678	-1.9575	0.0502892	0.999979
ENSDART00000089569.5	0.9	Control	447.308	523.691	485.499	-0.226164	0.115565	-1.95704	0.0503429	0.999979
ENSDART00000134124.2	0.9	Control	28.0768	42.5125	35.2946	-0.5858	0.299533	-1.95571	0.0504994	0.999979
ENSDART00000075275.6	0.9	Control	843.212	680.118	761.665	0.310986	0.159291	1.95231	0.0509015	0.999979
ENSDART00000034783.8	0.9	Control	86.7595	56.9092	71.8343	0.594767	0.304738	1.95173	0.0509705	0.999979
ENSDART00000160199.2	0.9	Control	699.928	569.351	634.639	0.29693	0.152179	1.95119	0.0510346	0.999979
ENSDART00000003745.8	0.9	Control	1838.55	2056.84	1947.69	-0.162497	0.0833185	-1.95032	0.0511386	0.999979
ENSDART00000156002.3	0.9	Control	98.8473	129.25	114.049	-0.379209	0.194648	-1.94818	0.0513934	0.999979
ENSDART00000193368.1	0.9	Control	996.081	1106.36	1051.22	-0.15184	0.078091	-1.9444	0.0518471	0.999979
ENSDART00000075936.7	0.9	Control	75.1422	107.737	91.4395	-0.51484	0.264874	-1.94371	0.05193	0.999979
ENSDART00000111392.5	0.9	Control	233.498	190.932	212.215	0.28888	0.149092	1.9376	0.0526719	0.999979
ENSDART00000111259.5	0.9	Control	28.1093	56.4827	42.296	-0.998869	0.515612	-1.93725	0.0527148	0.999979
ENSDART00000144949.4	0.9	Control	973.118	1093.17	1033.14	-0.16768	0.0865626	-1.9371	0.0527335	0.999979
ENSDART00000026213.11	0.9	Control	1203.49	1316.07	1259.78	-0.130783	0.0676343	-1.93368	0.0531521	0.999979
ENSDART00000158046.3	0.9	Control	332.23	268.585	300.408	0.310153	0.160457	1.93293	0.0532452	0.999979
ENSDART00000002773.8	0.9	Control	192.153	246.846	219.499	-0.358585	0.18574	-1.93057	0.0535358	0.999979
ENSDART00000143990.3	0.9	Control	22.1231	2.32255	12.2228	3.20098	1.65835	1.93022	0.0535798	0.999979
ENSDART00000154903.2	0.9	Control	40.4217	56.9157	48.6687	-0.500056	0.259167	-1.92947	0.0536721	0.999979
ENSDART00000048838.5	0.9	Control	218.916	331.417	275.167	-0.598796	0.310379	-1.92924	0.0537007	0.999979
ENSDART00000155654.2	0.9	Control	68.8738	49.3371	59.1054	0.491629	0.255029	1.92773	0.0538883	0.999979
ENSDART00000101869.4	0.9	Control	160.493	117.466	138.98	0.45093	0.233933	1.9276	0.0539043	0.999979
ENSDART00000171189.2	0.9	Control	32.2184	50.9371	41.5778	-0.650383	0.337446	-1.92737	0.0539337	0.999979
ENSDART00000142661.2	0.9	Control	384.586	432.808	408.697	-0.172363	0.089468	-1.92654	0.0540374	0.999979
ENSDART00000161948.2	0.9	Control	103.716	130.766	117.241	-0.33388	0.173443	-1.92501	0.0542283	0.999979
ENSDART00000115139.5	0.9	Control	112.118	87.4883	99.8031	0.361373	0.187817	1.92407	0.0543457	0.999979
ENSDART00000169668.2	0.9	Control	268.152	156.01	212.081	0.784092	0.407646	1.92346	0.0544223	0.999979
ENSDART00000121743.3	0.9	Control	128.231	103.814	116.022	0.297623	0.154746	1.92331	0.0544414	0.999979
ENSDART00000180121.1	0.9	Control	823.209	943.095	883.152	-0.196677	0.102357	-1.92147	0.0546728	0.999979
ENSDART00000143097.2	0.9	Control	63.5864	96.5902	80.0883	-0.603764	0.314616	-1.91905	0.0549778	0.999979
ENSDART00000158817.2	0.9	Control	138.355	108.44	123.397	0.354981	0.185023	1.91858	0.0550377	0.999979
ENSDART00000166630.2	0.9	Control	53.652	39.8618	46.7569	0.436757	0.227677	1.91832	0.0550708	0.999979
ENSDART00000131838.2	0.9	Control	61.9136	82.9749	72.4442	-0.423769	0.221022	-1.91731	0.055198	0.999979
ENSDART00000164585.2	0.9	Control	46.712	66.6937	56.7028	-0.506007	0.264162	-1.91552	0.0554264	0.999979
ENSDART00000131276.3	0.9	Control	27.4106	42.2549	34.8328	-0.634737	0.331679	-1.91371	0.0556578	0.999979
ENSDART00000188762.1	0.9	Control	24.8248	15.2945	20.0596	0.685428	0.358266	1.91318	0.0557249	0.999979
ENSDART00000171531.2	0.9	Control	26.3153	16.0965	21.2059	0.715209	0.374396	1.9103	0.0560949	0.999979
ENSDART00000130025.3	0.9	Control	195.564	104.763	150.163	0.902119	0.472369	1.90978	0.0561619	0.999979
ENSDART00000185080.1	0.9	Control	30.1955	19.0204	24.608	0.651364	0.341338	1.90827	0.0563563	0.999979
ENSDART00000150193.2	0.9	Control	25.6445	16.0453	20.8449	0.667207	0.350097	1.90578	0.0566793	0.999979
ENSDART00000192075.1	0.9	Control	327.595	244.525	286.06	0.423525	0.222676	1.90198	0.0571737	0.999979
ENSDART00000092090.6	0.9	Control	173.598	209.562	191.58	-0.266113	0.140002	-1.90078	0.0573314	0.999979
ENSDART00000079226.6	0.9	Control	248.052	180.068	214.06	0.463684	0.244048	1.89997	0.0574372	0.999979
ENSDART00000154031.2	0.9	Control	1455.86	1774.86	1615.36	-0.28552	0.150425	-1.89809	0.0576847	0.999979
ENSDART00000171058.2	0.9	Control	251.728	314.348	283.038	-0.318569	0.167868	-1.89774	0.0577308	0.999979
ENSDART00000153070.3	0.9	Control	85.6044	51.5607	68.5825	0.725659	0.382525	1.89702	0.0578251	0.999979
ENSDART00000137345.2	0.9	Control	28.2213	17.6707	22.946	0.672617	0.354732	1.89613	0.0579431	0.999979
ENSDART00000137426.2	0.9	Control	54.385	73.5577	63.9714	-0.449867	0.237368	-1.89523	0.0580622	0.999979
ENSDART00000162292.2	0.9	Control	97.1313	78.9757	88.0535	0.305104	0.161192	1.8928	0.0583847	0.999979
ENSDART00000129068.3	0.9	Control	302.579	512.043	407.311	-0.760137	0.402099	-1.89042	0.0587016	0.999979
ENSDART00000124333.3	0.9	Control	269.405	329.082	299.244	-0.286228	0.151489	-1.88943	0.0588346	0.999979
ENSDART00000158648.2	0.9	Control	140.538	104.667	122.602	0.419479	0.222029	1.8893	0.0588514	0.999979
ENSDART00000087002.5	0.9	Control	36.9222	50.6593	43.7907	-0.468858	0.248305	-1.88824	0.0589942	0.999979
ENSDART00000139047.2	0.9	Control	251.491	336.83	294.161	-0.420084	0.222508	-1.88795	0.0590321	0.999979
ENSDART00000166476.2	0.9	Control	289.977	242.112	266.044	0.26541	0.140591	1.88781	0.059051	0.999979
ENSDART00000029175.8	0.9	Control	12.4632	21.6553	17.0592	-0.796873	0.422307	-1.88695	0.0591669	0.999979
ENSDART00000171308.2	0.9	Control	38.2465	25.9854	32.116	0.554847	0.294293	1.88535	0.059382	0.999979
ENSDART00000132854.2	0.9	Control	236.673	275.378	256.025	-0.218586	0.115941	-1.88532	0.0593861	0.999979
ENSDART00000154825.3	0.9	Control	164.817	199.432	182.124	-0.277942	0.147646	-1.88249	0.0597691	0.999979
ENSDART00000131928.3	0.9	Control	76.3905	108.918	92.6541	-0.515254	0.273757	-1.88216	0.0598148	0.999979
ENSDART00000186611.1	0.9	Control	135.132	98.4083	116.77	0.458414	0.243649	1.88145	0.0599104	0.999979
ENSDART00000177646.2	0.9	Control	26.5981	40.2326	33.4153	-0.591958	0.314859	-1.88007	0.0600981	0.999979
ENSDART00000136042.2	0.9	Control	19.3568	31.4857	25.4212	-0.70473	0.375008	-1.87924	0.0602118	0.999979
ENSDART00000194274.1	0.9	Control	81.4676	59.7102	70.5889	0.463262	0.246644	1.87826	0.0603452	0.999979
ENSDART00000173554.2	0.9	Control	6360.21	7495.32	6927.77	-0.236801	0.126118	-1.87762	0.0604338	0.999979
ENSDART00000042766.6	0.9	Control	1320.74	1044.13	1182.43	0.339872	0.18177	1.86979	0.061513	0.999979
ENSDART00000115182.4	0.9	Control	11.7754	37.4638	24.6196	-1.67351	0.896306	-1.86711	0.0618855	0.999979
ENSDART00000112487.2	0.9	Control	193.336	248.579	220.958	-0.363807	0.194962	-1.86604	0.0620359	0.999979
ENSDART00000151189.3	0.9	Control	42.7343	4.37267	23.5535	3.29044	1.76362	1.86573	0.0620797	0.999979
ENSDART00000165013.2	0.9	Control	257.565	296.828	277.197	-0.203833	0.109359	-1.86389	0.0623376	0.999979
ENSDART00000040180.6	0.9	Control	118.867	144.389	131.628	-0.276673	0.148449	-1.86376	0.0623551	0.999979
ENSDART00000136528.4	0.9	Control	1338.99	1221.1	1280.05	0.133397	0.0715981	1.86314	0.0624431	0.999979
ENSDART00000193758.1	0.9	Control	2803.65	4053.03	3428.34	-0.531804	0.285826	-1.86059	0.0628025	0.999979
ENSDART00000111345.4	0.9	Control	3109.68	3473.11	3291.39	-0.159177	0.08562	-1.85911	0.0630116	0.999979
ENSDART00000157938.2	0.9	Control	25.6508	43.5637	34.6072	-0.769274	0.414133	-1.85755	0.0632325	0.999979
ENSDART00000172567.2	0.9	Control	329.645	270.565	300.105	0.282888	0.152429	1.85586	0.0634731	0.999979
ENSDART00000146246.3	0.9	Control	27.963	46.646	37.3045	-0.74104	0.399372	-1.85551	0.0635231	0.999979
ENSDART00000159571.2	0.9	Control	66.3747	85.3829	75.8788	-0.364892	0.196687	-1.85519	0.0635695	0.999979
ENSDART00000165525.2	0.9	Control	61.0772	46.3472	53.7122	0.402733	0.217179	1.85439	0.063684	0.999979
ENSDART00000146892.3	0.9	Control	72.107	46.4512	59.2791	0.627184	0.338349	1.85366	0.063788	0.999979
ENSDART00000131697.3	0.9	Control	256.168	218.656	237.412	0.22912	0.12369	1.85238	0.0639713	0.999979
ENSDART00000127554.3	0.9	Control	16.5614	27.1741	21.8678	-0.727574	0.392778	-1.85238	0.0639713	0.999979
ENSDART00000188644.1	0.9	Control	16.3167	25.6067	20.9617	-0.661901	0.357532	-1.8513	0.0641257	0.999979
ENSDART00000158325.2	0.9	Control	408.431	364.343	386.387	0.163552	0.08837	1.85076	0.0642037	0.999979
ENSDART00000181182.1	0.9	Control	188.59	148.384	168.487	0.346634	0.187298	1.85071	0.0642118	0.999979
ENSDART00000152787.2	0.9	Control	82.7394	140.721	111.73	-0.764529	0.413123	-1.85061	0.0642256	0.999979
ENSDART00000191909.1	0.9	Control	38.2379	52.981	45.6094	-0.474157	0.256322	-1.84985	0.0643352	0.999979
ENSDART00000188173.1	0.9	Control	208.863	172.695	190.779	0.273185	0.147778	1.84861	0.0645138	0.999979
ENSDART00000052802.5	0.9	Control	264.476	326.823	295.65	-0.301707	0.163403	-1.8464	0.064834	0.999979
ENSDART00000112417.4	0.9	Control	1259.65	1491.83	1375.74	-0.24377	0.132036	-1.84623	0.0648582	0.999979
ENSDART00000143643.4	0.9	Control	40.3596	62.5351	51.4473	-0.633107	0.342925	-1.8462	0.0648632	0.999979
ENSDART00000136068.3	0.9	Control	571.838	352.486	462.162	0.698219	0.378574	1.84434	0.065134	0.999979
ENSDART00000023944.9	0.9	Control	44.6871	31.5005	38.0938	0.504502	0.273664	1.84351	0.0652545	0.999979
ENSDART00000128174.4	0.9	Control	26.6223	103.193	64.9076	-1.9561	1.06167	-1.84246	0.0654072	0.999979
ENSDART00000184401.1	0.9	Control	19.5005	31.8363	25.6684	-0.711362	0.387003	-1.83813	0.0660431	0.999979
ENSDART00000113598.5	0.9	Control	333.878	273.428	303.653	0.291757	0.158729	1.83809	0.0660494	0.999979
ENSDART00000020434.11	0.9	Control	378.469	444.672	411.57	-0.233408	0.127035	-1.83736	0.0661565	0.999979
ENSDART00000019252.8	0.9	Control	399.001	551.37	475.186	-0.466946	0.254182	-1.83705	0.0662025	0.999979
ENSDART00000180392.1	0.9	Control	48.727	29.5202	39.1236	0.72238	0.394362	1.83177	0.066986	0.999979
ENSDART00000188008.1	0.9	Control	68.4788	87.9209	78.1999	-0.354111	0.193414	-1.83084	0.0671245	0.999979
ENSDART00000146097.3	0.9	Control	29.5221	49.572	39.5471	-0.754878	0.412357	-1.83064	0.0671539	0.999979
ENSDART00000144226.2	0.9	Control	45.2189	69.5599	57.3894	-0.621325	0.339537	-1.82992	0.0672625	0.999979
ENSDART00000181084.1	0.9	Control	204.171	266.566	235.369	-0.38361	0.209739	-1.82899	0.0674011	0.999979
ENSDART00000168938.2	0.9	Control	116.79	95.7794	106.285	0.291118	0.15929	1.8276	0.0676096	0.999979
ENSDART00000190845.1	0.9	Control	801.254	535.315	668.285	0.582109	0.318921	1.82525	0.0679639	0.999979
ENSDART00000170485.2	0.9	Control	3614.06	3892.76	3753.41	-0.107655	0.058984	-1.82515	0.0679786	0.999979
ENSDART00000152064.2	0.9	Control	152.362	183.24	167.801	-0.268398	0.147075	-1.82491	0.068015	0.999979
ENSDART00000173095.2	0.9	Control	265.312	215.982	240.647	0.296643	0.162907	1.82094	0.0686166	0.999979
ENSDART00000161611.2	0.9	Control	51.4946	75.7829	63.6387	-0.555374	0.305054	-1.82058	0.0686711	0.999979
ENSDART00000137652.2	0.9	Control	60.4226	25.3329	42.8778	1.25618	0.69007	1.82037	0.0687029	0.999979
ENSDART00000141973.2	0.9	Control	106.288	9.82102	58.0546	3.43778	1.88966	1.81926	0.0688716	0.999979
ENSDART00000128494.3	0.9	Control	2424.53	2040.77	2232.65	0.24839	0.136575	1.81871	0.0689557	0.999979
ENSDART00000181022.1	0.9	Control	102.37	72.8238	87.5969	0.489213	0.269091	1.81802	0.0690615	0.999979
ENSDART00000115058.4	0.9	Control	406.164	473.703	439.933	-0.226011	0.12436	-1.8174	0.0691554	0.999979
ENSDART00000132836.2	0.9	Control	179.008	206.394	192.701	-0.203349	0.11195	-1.81643	0.069304	0.999979
ENSDART00000114010.4	0.9	Control	114.496	145.098	129.797	-0.33856	0.186557	-1.81478	0.0695572	0.999979
ENSDART00000091416.7	0.9	Control	101.388	59.4144	80.401	0.776598	0.42819	1.81368	0.0697275	0.999979
ENSDART00000134477.2	0.9	Control	11.7838	22.8179	17.3008	-0.968749	0.534425	-1.81269	0.0698791	0.999979
ENSDART00000099863.4	0.9	Control	664.613	596.129	630.371	0.155539	0.0858294	1.81219	0.0699572	0.999979
ENSDART00000149938.4	0.9	Control	58.2476	81.965	70.1063	-0.483123	0.266621	-1.81202	0.0699826	0.999979
ENSDART00000182191.1	0.9	Control	349.377	411.596	380.487	-0.238054	0.131626	-1.80856	0.0705192	0.999979
ENSDART00000132878.3	0.9	Control	45.7754	74.6131	60.1942	-0.704182	0.389474	-1.80804	0.0706009	0.999979
ENSDART00000160835.2	0.9	Control	58.5152	42.5771	50.5461	0.450553	0.249463	1.80609	0.0709041	0.999979
ENSDART00000173798.2	0.9	Control	204.091	267.266	235.678	-0.39002	0.215965	-1.80594	0.0709271	0.999979
ENSDART00000114568.4	0.9	Control	886.52	735.167	810.844	0.270899	0.150008	1.80589	0.0709356	0.999979
ENSDART00000113951.4	0.9	Control	127.606	85.2648	106.435	0.585269	0.324359	1.80438	0.0711711	0.999979
ENSDART00000125709.3	0.9	Control	499.829	356.734	428.282	0.487474	0.270577	1.80161	0.0716063	0.999979
ENSDART00000148088.2	0.9	Control	48.9444	36.1055	42.525	0.437654	0.242934	1.80154	0.0716182	0.999979
ENSDART00000178565.2	0.9	Control	105.839	133.897	119.868	-0.338698	0.188189	-1.79978	0.0718958	0.999979
ENSDART00000041289.5	0.9	Control	97.5437	123.212	110.378	-0.338672	0.188322	-1.79837	0.0721191	0.999979
ENSDART00000149783.3	0.9	Control	124.064	101.131	112.598	0.289039	0.160731	1.79827	0.0721336	0.999979
ENSDART00000179840.1	0.9	Control	111.261	138.159	124.71	-0.314671	0.175007	-1.79805	0.0721691	0.999979
ENSDART00000133644.3	0.9	Control	92.9181	142.539	117.729	-0.615695	0.342865	-1.79574	0.0725365	0.999979
ENSDART00000183020.1	0.9	Control	18.1791	61.1514	39.6653	-1.7505	0.975174	-1.79506	0.0726441	0.999979
ENSDART00000186252.1	0.9	Control	727.028	536.674	631.851	0.43873	0.244505	1.79436	0.0727556	0.999979
ENSDART00000186367.1	0.9	Control	150.734	97.9059	124.32	0.623086	0.347335	1.79391	0.0728283	0.999979
ENSDART00000139063.3	0.9	Control	32.3314	15.032	23.6817	1.0952	0.610541	1.79383	0.0728407	0.999979
ENSDART00000177108.2	0.9	Control	263.524	216.749	240.136	0.281184	0.156806	1.7932	0.0729413	0.999979
ENSDART00000167126.2	0.9	Control	126.592	158.65	142.621	-0.323474	0.180658	-1.79054	0.0733673	0.999979
ENSDART00000060786.7	0.9	Control	55.4025	80.5104	67.9564	-0.538677	0.300995	-1.78965	0.07351	0.999979
ENSDART00000041443.8	0.9	Control	47.5059	63.9818	55.7439	-0.417232	0.233186	-1.78927	0.0735713	0.999979
ENSDART00000138070.3	0.9	Control	123.353	152.363	137.858	-0.309163	0.17292	-1.7879	0.0737925	0.999979
ENSDART00000097340.5	0.9	Control	60.8517	91.1623	76.007	-0.585316	0.327442	-1.78754	0.0738506	0.999979
ENSDART00000168440.2	0.9	Control	216.598	151.942	184.27	0.513026	0.287015	1.78746	0.0738638	0.999979
ENSDART00000132272.3	0.9	Control	11.9394	27.1813	19.5604	-1.17364	0.656819	-1.78685	0.0739611	0.999979
ENSDART00000190818.1	0.9	Control	901.871	734.66	818.265	0.296608	0.166069	1.78605	0.0740917	0.999979
ENSDART00000106488.2	0.9	Control	450.521	545.842	498.182	-0.277815	0.155592	-1.78554	0.0741737	0.999979
ENSDART00000156353.2	0.9	Control	92.4327	123.608	108.02	-0.422103	0.236616	-1.78392	0.0744372	0.999979
ENSDART00000164346.2	0.9	Control	26.3217	45.4809	35.9013	-0.795946	0.446516	-1.78257	0.0746561	0.999979
ENSDART00000181160.1	0.9	Control	93.6116	116.225	104.918	-0.308912	0.173487	-1.78061	0.0749764	0.999979
ENSDART00000168554.2	0.9	Control	78.9475	122.536	100.742	-0.633754	0.35611	-1.77966	0.0751322	0.999979
ENSDART00000143848.3	0.9	Control	193.553	254.422	223.987	-0.397051	0.223316	-1.77797	0.0754081	0.999979
ENSDART00000147036.2	0.9	Control	45.1654	63.6553	54.4104	-0.492437	0.276968	-1.77795	0.0754113	0.999979
ENSDART00000020936.7	0.9	Control	329.558	380.135	354.847	-0.208095	0.117057	-1.77772	0.0754495	0.999979
ENSDART00000102681.6	0.9	Control	3639.86	2886.76	3263.31	0.334699	0.18831	1.77738	0.0755054	0.999979
ENSDART00000141101.3	0.9	Control	74.4752	4.2688	39.372	4.12469	2.32326	1.77539	0.0758336	0.999979
ENSDART00000161981.2	0.9	Control	20.1776	31.031	25.6043	-0.620108	0.349355	-1.77501	0.0758966	0.999979
ENSDART00000052322.5	0.9	Control	17.004	26.462	21.733	-0.641944	0.361699	-1.7748	0.075931	0.999979
ENSDART00000148593.2	0.9	Control	68.3296	90.9849	79.6573	-0.41968	0.236646	-1.77345	0.0761538	0.999979
ENSDART00000010982.11	0.9	Control	65.7784	39.8979	52.8382	0.724926	0.409134	1.77185	0.0764188	0.999979
ENSDART00000133632.2	0.9	Control	86.247	69.1241	77.6856	0.317381	0.179245	1.77066	0.0766172	0.999979
ENSDART00000042496.8	0.9	Control	80.5846	57.2361	68.9104	0.498326	0.281907	1.7677	0.0771114	0.999979
ENSDART00000175662.2	0.9	Control	60.4108	37.3161	48.8635	0.690306	0.390553	1.76751	0.0771431	0.999979
ENSDART00000074129.6	0.9	Control	67.4488	52.1864	59.8176	0.368834	0.20881	1.76636	0.0773355	0.999979
ENSDART00000051483.5	0.9	Control	193.426	166.797	180.111	0.21179	0.119908	1.76627	0.077351	0.999979
ENSDART00000055307.5	0.9	Control	20.8709	31.177	26.0239	-0.591487	0.335212	-1.76452	0.0776447	0.999979
ENSDART00000181044.1	0.9	Control	879.32	788.298	833.809	0.157314	0.0891906	1.76379	0.0777672	0.999979
ENSDART00000015643.8	0.9	Control	146.876	171.924	159.4	-0.227364	0.128912	-1.76371	0.0777802	0.999979
ENSDART00000172294.2	0.9	Control	118.873	140.951	129.912	-0.24421	0.138504	-1.7632	0.0778662	0.999979
ENSDART00000184862.1	0.9	Control	16.7075	38.0339	27.3707	-1.19912	0.680368	-1.76246	0.0779922	0.999979
ENSDART00000134100.2	0.9	Control	54.1206	40.6916	47.4061	0.409858	0.232674	1.76151	0.078152	0.999979
ENSDART00000102455.6	0.9	Control	21.7647	34.7819	28.2733	-0.679476	0.386475	-1.75813	0.0787247	0.999979
ENSDART00000128247.4	0.9	Control	395.552	341.745	368.649	0.209815	0.119554	1.75497	0.079264	0.999979
ENSDART00000123040.4	0.9	Control	215.004	253.608	234.306	-0.232611	0.132692	-1.75302	0.0795989	0.999979
ENSDART00000147507.3	0.9	Control	90.0966	65.9808	78.0387	0.45408	0.259032	1.75299	0.0796034	0.999979
ENSDART00000157269.2	0.9	Control	11.4182	25.1086	18.2634	-1.13472	0.647884	-1.75142	0.0798743	0.999979
ENSDART00000148893.3	0.9	Control	73.8017	95.3385	84.5701	-0.368671	0.21076	-1.74925	0.0802483	0.999979
ENSDART00000048191.7	0.9	Control	129.414	158.116	143.765	-0.282825	0.161754	-1.74849	0.0803795	0.999979
ENSDART00000092809.6	0.9	Control	31.3284	45.827	38.5777	-0.538237	0.307922	-1.74796	0.0804705	0.999979
ENSDART00000113551.4	0.9	Control	144.855	109.481	127.168	0.406686	0.232846	1.74659	0.0807091	0.999979
ENSDART00000098540.4	0.9	Control	449.526	548.187	498.857	-0.285082	0.163245	-1.74634	0.0807511	0.999979
ENSDART00000140601.2	0.9	Control	31.9427	13.2211	22.5819	1.27454	0.730036	1.74587	0.0808341	0.999979
ENSDART00000083654.7	0.9	Control	39.4228	68.0619	53.7424	-0.784558	0.449529	-1.74529	0.0809344	0.999979
ENSDART00000189492.1	0.9	Control	213.266	150.204	181.735	0.504538	0.289476	1.74294	0.0813442	0.999979
ENSDART00000181265.1	0.9	Control	102.354	154.852	128.603	-0.596333	0.342143	-1.74294	0.0813446	0.999979
ENSDART00000185731.1	0.9	Control	51.0087	78.0456	64.5272	-0.613125	0.351777	-1.74293	0.081345	0.999979
ENSDART00000061914.7	0.9	Control	5900.03	4918.43	5409.23	0.262786	0.150777	1.74288	0.0813547	0.999979
ENSDART00000074639.7	0.9	Control	83.8786	60.8149	72.3468	0.46459	0.26682	1.74121	0.0816467	0.999979
ENSDART00000153615.2	0.9	Control	25.4088	38.3519	31.8804	-0.597534	0.343355	-1.74028	0.0818101	0.999979
ENSDART00000145481.3	0.9	Control	54.4747	32.0756	43.2752	0.75896	0.436159	1.7401	0.0818414	0.999979
ENSDART00000083532.5	0.9	Control	23.3714	37.8641	30.6177	-0.708154	0.407047	-1.73974	0.0819051	0.999979
ENSDART00000003891.9	0.9	Control	3933.53	3478.68	3706.11	0.177776	0.102217	1.73921	0.0819981	0.999979
ENSDART00000188687.1	0.9	Control	135.674	170.372	153.023	-0.325552	0.187285	-1.73827	0.0821629	0.999979
ENSDART00000035685.8	0.9	Control	52.3089	38.1134	45.2111	0.455014	0.262015	1.73659	0.0824588	0.999979
ENSDART00000080864.6	0.9	Control	855.192	743.562	799.377	0.201853	0.11625	1.73637	0.0824976	0.999979
ENSDART00000058706.6	0.9	Control	43.4432	28.9571	36.2001	0.581097	0.334686	1.73624	0.0825208	0.999979
ENSDART00000146521.2	0.9	Control	294.538	249.23	271.884	0.237287	0.136749	1.7352	0.0827051	0.999979
ENSDART00000148535.2	0.9	Control	413.476	499.054	456.265	-0.270531	0.156217	-1.73176	0.0833164	0.999979
ENSDART00000132409.3	0.9	Control	40.6569	57.289	48.9729	-0.494947	0.286	-1.73059	0.0835254	0.999979
ENSDART00000148722.2	0.9	Control	29.8825	41.0824	35.4825	-0.47358	0.273753	-1.72995	0.0836392	0.999979
ENSDART00000189553.1	0.9	Control	1581.58	1846.43	1714	-0.223153	0.129114	-1.72834	0.0839273	0.999979
ENSDART00000137673.2	0.9	Control	240.309	204.303	222.306	0.232393	0.134484	1.72803	0.0839823	0.999979
ENSDART00000189760.1	0.9	Control	38.6608	23.0189	30.8399	0.747651	0.432863	1.72722	0.0841276	0.999979
ENSDART00000026378.8	0.9	Control	36.1382	23.7016	29.9199	0.59931	0.347212	1.72606	0.0843357	0.999979
ENSDART00000138057.3	0.9	Control	29.9146	40.2898	35.1022	-0.431357	0.24992	-1.72598	0.0843508	0.999979
ENSDART00000144704.2	0.9	Control	41.4388	56.3924	48.9156	-0.448544	0.259889	-1.72591	0.084364	0.999979
ENSDART00000091707.5	0.9	Control	218.343	269.593	243.968	-0.306267	0.17752	-1.72525	0.084482	0.999979
ENSDART00000060998.6	0.9	Control	36.4211	25.1455	30.7833	0.527591	0.305893	1.72476	0.0845714	0.999979
ENSDART00000173825.2	0.9	Control	143.814	95.2296	119.522	0.596679	0.34617	1.72366	0.0847688	0.999979
ENSDART00000146529.3	0.9	Control	81.7257	60.2177	70.9717	0.432034	0.250656	1.72361	0.0847778	0.999979
ENSDART00000189913.1	0.9	Control	91.2571	63.8205	77.5388	0.512961	0.297756	1.72276	0.0849328	0.999979
ENSDART00000134735.4	0.9	Control	988.619	898.656	943.638	0.135959	0.0789305	1.72251	0.0849765	0.999979
ENSDART00000012507.8	0.9	Control	689.606	603.853	646.73	0.190527	0.11064	1.72205	0.085061	0.999979
ENSDART00000149047.3	0.9	Control	426.596	367.834	397.215	0.213464	0.124066	1.72057	0.0853297	0.999979
ENSDART00000188495.1	0.9	Control	46.8543	32.9941	39.9242	0.506299	0.294586	1.71868	0.0856731	0.999979
ENSDART00000188093.1	0.9	Control	88.2666	117.42	102.844	-0.416808	0.24256	-1.71837	0.0857296	0.999979
ENSDART00000036631.6	0.9	Control	983.952	852.376	918.164	0.206668	0.120363	1.71705	0.0859705	0.999979
ENSDART00000172642.2	0.9	Control	40.2507	21.5072	30.879	0.897143	0.522551	1.71685	0.0860063	0.999979
ENSDART00000037691.6	0.9	Control	276.167	239.75	257.959	0.209408	0.122017	1.71622	0.0861223	0.999979
ENSDART00000133134.2	0.9	Control	19.0169	29.4197	24.2183	-0.632191	0.368535	-1.71542	0.0862688	0.999979
ENSDART00000156034.2	0.9	Control	37.9442	24.821	31.3826	0.614419	0.358492	1.7139	0.0865472	0.999979
ENSDART00000149330.2	0.9	Control	21.0584	35.0863	28.0723	-0.728413	0.425095	-1.71353	0.0866149	0.999979
ENSDART00000181628.1	0.9	Control	62.3521	42.7912	52.5717	0.547853	0.319889	1.71264	0.0867794	0.999979
ENSDART00000179978.1	0.9	Control	98.713	78.1313	88.4221	0.331966	0.193849	1.7125	0.086804	0.999979
ENSDART00000031270.5	0.9	Control	56.1326	35.7814	45.957	0.648833	0.379115	1.71144	0.0869999	0.999979
ENSDART00000186941.1	0.9	Control	27.9708	14.9103	21.4405	0.89045	0.520399	1.71109	0.0870642	0.999979
ENSDART00000137507.2	0.9	Control	97.3007	119.031	108.166	-0.291566	0.170408	-1.71099	0.0870838	0.999979
ENSDART00000156730.3	0.9	Control	27.0409	15.9105	21.4757	0.757678	0.443058	1.71011	0.0872455	0.999979
ENSDART00000115403.4	0.9	Control	866.37	1009.54	937.956	-0.220269	0.128805	-1.7101	0.0872478	0.999979
ENSDART00000136414.2	0.9	Control	6.77121	20.0916	13.4314	-1.55038	0.906621	-1.71007	0.0872532	0.999979
ENSDART00000177400.2	0.9	Control	133.585	91.6607	112.623	0.54253	0.317317	1.70974	0.0873136	0.999979
ENSDART00000191802.1	0.9	Control	52.4928	71.6211	62.057	-0.444647	0.260071	-1.70971	0.0873192	0.999979
ENSDART00000147908.3	0.9	Control	24.5139	34.9434	29.7286	-0.525386	0.307361	-1.70935	0.0873864	0.999979
ENSDART00000193036.1	0.9	Control	212.366	171.852	192.109	0.308997	0.18092	1.70792	0.0876515	0.999979
ENSDART00000170546.2	0.9	Control	64.957	88.0355	76.4963	-0.434912	0.254683	-1.70766	0.0876989	0.999979
ENSDART00000133269.2	0.9	Control	77.0359	103.424	90.2298	-0.419967	0.246038	-1.70692	0.0878376	0.999979
ENSDART00000164175.2	0.9	Control	38.4331	27.6289	33.031	0.480437	0.28148	1.70682	0.0878552	0.999979
ENSDART00000146372.3	0.9	Control	26.9957	40.2548	33.6253	-0.580527	0.340218	-1.70634	0.0879453	0.999979
ENSDART00000054879.6	0.9	Control	386.388	335.55	360.969	0.202292	0.118692	1.70434	0.0883176	0.999979
ENSDART00000149013.3	0.9	Control	72.0239	102.498	87.2611	-0.508291	0.298288	-1.70403	0.0883763	0.999979
ENSDART00000193406.1	0.9	Control	11.9224	23.5407	17.7315	-0.968738	0.568664	-1.70353	0.0884685	0.999979
ENSDART00000143690.4	0.9	Control	198.952	163.518	181.235	0.285416	0.167666	1.70229	0.0887007	0.999979
ENSDART00000054059.8	0.9	Control	277.321	229.075	253.198	0.272425	0.1602	1.70053	0.0890314	0.999979
ENSDART00000014028.6	0.9	Control	96.8916	121.347	109.119	-0.326637	0.192084	-1.70049	0.0890389	0.999979
ENSDART00000180994.1	0.9	Control	156.011	109.594	132.802	0.510171	0.30039	1.69836	0.0894396	0.999979
ENSDART00000036979.8	0.9	Control	33.8701	53.7505	43.8103	-0.671489	0.395671	-1.69709	0.0896801	0.999979
ENSDART00000137388.3	0.9	Control	127.804	92.3647	110.084	0.462868	0.272849	1.69643	0.0898048	0.999979
ENSDART00000185155.1	0.9	Control	23.9396	35.7701	29.8548	-0.568916	0.335375	-1.69636	0.0898178	0.999979
ENSDART00000152731.2	0.9	Control	663.584	865.787	764.686	-0.384231	0.226765	-1.6944	0.0901896	0.999979
ENSDART00000138473.3	0.9	Control	1992.72	2161.66	2077.19	-0.117009	0.0690617	-1.69426	0.0902155	0.999979
ENSDART00000182182.1	0.9	Control	21.1222	3.68806	12.4051	2.53831	1.49848	1.69392	0.0902801	0.999979
ENSDART00000167403.2	0.9	Control	43.3545	18.2362	30.7954	1.24769	0.73673	1.69355	0.0903516	0.999979
ENSDART00000167015.2	0.9	Control	411.18	311.093	361.137	0.404976	0.239219	1.69291	0.0904724	0.999979
ENSDART00000180108.1	0.9	Control	29.5049	19.2368	24.3708	0.61504	0.363461	1.69218	0.0906123	0.999979
ENSDART00000188397.1	0.9	Control	419.922	344.657	382.289	0.286101	0.169304	1.68986	0.0910538	0.999979
ENSDART00000115408.5	0.9	Control	945.193	816.779	880.986	0.212465	0.125753	1.68954	0.0911169	0.999979
ENSDART00000082050.6	0.9	Control	324.8	268.435	296.618	0.278998	0.165186	1.68899	0.0912216	0.999979
ENSDART00000167948.2	0.9	Control	111.996	144.298	128.147	-0.36172	0.214195	-1.68874	0.0912685	0.999979
ENSDART00000194506.1	0.9	Control	2624.84	1926.94	2275.89	0.446459	0.264801	1.68602	0.0917917	0.999979
ENSDART00000099234.6	0.9	Control	690.024	828.194	759.109	-0.263862	0.156563	-1.68534	0.0919228	0.999979
ENSDART00000098822.5	0.9	Control	70.7275	2.3485	36.538	4.91556	2.91748	1.68486	0.0920147	0.999979
ENSDART00000190827.1	0.9	Control	127.755	185.66	156.708	-0.538667	0.319806	-1.68435	0.0921132	0.999979
ENSDART00000067188.5	0.9	Control	77.7749	54.9677	66.3713	0.50384	0.299173	1.68411	0.0921605	0.999979
ENSDART00000162938.2	0.9	Control	166.489	139.314	152.902	0.253675	0.150651	1.68386	0.0922085	0.999979
ENSDART00000133194.3	0.9	Control	98.9182	134.307	116.612	-0.437862	0.260126	-1.68327	0.0923234	0.999979
ENSDART00000178163.1	0.9	Control	2031.15	2689.56	2360.36	-0.405383	0.240841	-1.6832	0.0923365	0.999979
ENSDART00000140388.2	0.9	Control	17.9761	28.67	23.3231	-0.675935	0.401582	-1.68318	0.0923402	0.999979
ENSDART00000184275.1	0.9	Control	175.188	146.107	160.647	0.261099	0.155156	1.68282	0.0924103	0.999979
ENSDART00000132968.2	0.9	Control	39.0419	28.0177	33.5298	0.470626	0.279668	1.6828	0.092413	0.999979
ENSDART00000148817.2	0.9	Control	139.789	196.736	168.263	-0.488469	0.290351	-1.68234	0.0925033	0.999979
ENSDART00000049045.8	0.9	Control	49.2113	91.367	70.2892	-0.892337	0.530909	-1.68077	0.0928073	0.999979
ENSDART00000046641.9	0.9	Control	103.18	141.418	122.299	-0.450291	0.267941	-1.68056	0.0928483	0.999979
ENSDART00000136306.2	0.9	Control	61.7679	42.9536	52.3607	0.528051	0.314475	1.67915	0.0931219	0.999979
ENSDART00000137036.2	0.9	Control	64.5084	50.6871	57.5978	0.356916	0.212612	1.67872	0.0932064	0.999979
ENSDART00000035299.5	0.9	Control	90.7364	55.8785	73.3075	0.697751	0.416759	1.67423	0.0940855	0.999979
ENSDART00000161648.3	0.9	Control	163.044	212.893	187.969	-0.382024	0.228314	-1.67324	0.0942806	0.999979
ENSDART00000152698.2	0.9	Control	88.7738	110.473	99.6232	-0.316571	0.189202	-1.67319	0.09429	0.999979
ENSDART00000184113.1	0.9	Control	301.554	372.038	336.796	-0.301586	0.180318	-1.67252	0.0944224	0.999979
ENSDART00000126015.4	0.9	Control	165.63	76.6043	121.117	1.11316	0.665564	1.67251	0.0944243	0.999979
ENSDART00000143708.3	0.9	Control	86.901	68.9473	77.9241	0.324284	0.194065	1.671	0.0947207	0.999979
ENSDART00000018512.9	0.9	Control	339.631	298.436	319.034	0.184062	0.110193	1.67036	0.0948479	0.999979
ENSDART00000155808.2	0.9	Control	144.31	166.364	155.337	-0.202629	0.121415	-1.66889	0.095139	0.999979
ENSDART00000142858.3	0.9	Control	16.0055	24.8734	20.4395	-0.628928	0.377112	-1.66775	0.0953656	0.999979
ENSDART00000132890.2	0.9	Control	695.981	529.439	612.71	0.395371	0.23711	1.66746	0.0954233	0.999979
ENSDART00000124166.3	0.9	Control	48.3404	31.6264	39.9834	0.616971	0.370152	1.66681	0.0955527	0.999979
ENSDART00000169985.2	0.9	Control	15.6505	27.6083	21.6294	-0.808568	0.485428	-1.66568	0.095777	0.999979
ENSDART00000121939.3	0.9	Control	519.394	629.989	574.691	-0.278941	0.167566	-1.66467	0.0959795	0.999979
ENSDART00000018862.9	0.9	Control	160.065	129.344	144.704	0.309633	0.186141	1.66343	0.0962263	0.999979
ENSDART00000082679.6	0.9	Control	70.4121	90.7566	80.5843	-0.364281	0.21921	-1.66179	0.0965545	0.999979
ENSDART00000090867.7	0.9	Control	105.244	168.292	136.768	-0.676814	0.407361	-1.66146	0.0966211	0.999979
ENSDART00000016139.7	0.9	Control	245.901	204.903	225.402	0.266699	0.160539	1.66127	0.0966584	0.999979
ENSDART00000100204.4	0.9	Control	408.645	462.41	435.528	-0.176643	0.106358	-1.66084	0.0967455	0.999979
ENSDART00000141814.3	0.9	Control	18.6571	28.3597	23.5084	-0.615914	0.370859	-1.66078	0.0967582	0.999979
ENSDART00000133405.3	0.9	Control	40.2738	52.1553	46.2145	-0.373656	0.224994	-1.66074	0.0967658	0.999979
ENSDART00000129045.3	0.9	Control	243.361	206.079	224.72	0.246703	0.148565	1.66057	0.0967991	0.999979
ENSDART00000038807.10	0.9	Control	636.305	881.831	759.068	-0.471736	0.284185	-1.65996	0.0969218	0.999979
ENSDART00000179688.1	0.9	Control	79.7228	61.7851	70.754	0.366025	0.220555	1.65956	0.0970024	0.999979
ENSDART00000089442.5	0.9	Control	111.013	87.4027	99.2079	0.344154	0.207609	1.6577	0.0973784	0.999979
ENSDART00000192072.1	0.9	Control	46.0578	33.5363	39.797	0.45292	0.27326	1.65747	0.0974249	0.999979
ENSDART00000186369.1	0.9	Control	127.825	100.587	114.206	0.337452	0.203729	1.65638	0.0976458	0.999979
ENSDART00000099660.6	0.9	Control	3134.83	2866.66	3000.74	0.128213	0.0774247	1.65597	0.097728	0.999979
ENSDART00000026430.6	0.9	Control	85.7033	61.4308	73.5671	0.486466	0.293842	1.65554	0.0978156	0.999979
ENSDART00000186698.1	0.9	Control	81.143	118.315	99.7291	-0.539475	0.325875	-1.65546	0.0978305	0.999979
ENSDART00000169861.2	0.9	Control	49.5773	66.3438	57.9606	-0.421654	0.25478	-1.65497	0.0979304	0.999979
ENSDART00000137994.3	0.9	Control	585.157	637.883	611.52	-0.125209	0.0756581	-1.65493	0.0979394	0.999979
ENSDART00000067433.5	0.9	Control	1071.13	970.363	1020.74	0.141897	0.0857463	1.65484	0.0979562	0.999979
ENSDART00000188229.1	0.9	Control	253.223	308.85	281.037	-0.283295	0.171231	-1.65446	0.0980348	0.999979
ENSDART00000125174.4	0.9	Control	179.249	128.093	153.671	0.480692	0.290549	1.65443	0.0980402	0.999979
ENSDART00000146420.2	0.9	Control	54.2298	33.1489	43.6894	0.723509	0.43737	1.65423	0.0980816	0.999979
ENSDART00000029894.8	0.9	Control	646.971	432.267	539.619	0.582578	0.352515	1.65263	0.0984058	0.999979
ENSDART00000193622.1	0.9	Control	620.097	755.677	687.887	-0.284467	0.172157	-1.65237	0.0984591	0.999979
ENSDART00000191664.1	0.9	Control	325.001	269.686	297.344	0.271898	0.164608	1.6518	0.0985761	0.999979
ENSDART00000041094.9	0.9	Control	88.5807	63.9582	76.2695	0.47149	0.285476	1.65159	0.0986175	0.999979
ENSDART00000088833.6	0.9	Control	260.165	341.381	300.773	-0.390572	0.236506	-1.65143	0.0986516	0.999979
ENSDART00000187808.1	0.9	Control	102.031	80.0335	91.0322	0.359804	0.218003	1.65046	0.0988496	0.999979
ENSDART00000123142.3	0.9	Control	80.1669	109.712	94.9396	-0.454134	0.275232	-1.65	0.0989419	0.999979
ENSDART00000106120.5	0.9	Control	1254.39	1396.97	1325.68	-0.155983	0.0945431	-1.64986	0.0989721	0.999979
ENSDART00000065398.8	0.9	Control	67.7057	43.469	55.5873	0.629175	0.381419	1.64956	0.0990323	0.999979
ENSDART00000183974.1	0.9	Control	210.678	284.925	247.801	-0.435443	0.264039	-1.64916	0.0991147	0.999979
ENSDART00000149105.2	0.9	Control	28.1672	40.8948	34.531	-0.535748	0.324939	-1.64876	0.099196	0.999979
ENSDART00000177923.2	0.9	Control	33.4847	44.3539	38.9193	-0.411608	0.249677	-1.64856	0.0992379	0.999979
ENSDART00000154813.3	0.9	Control	394.88	330.745	362.813	0.255134	0.154818	1.64796	0.0993601	0.999979
ENSDART00000166785.2	0.9	Control	46.2339	29.2366	37.7352	0.664889	0.403894	1.6462	0.0997231	0.999979
ENSDART00000143390.3	0.9	Control	115.209	87.1922	101.2	0.400632	0.243461	1.64557	0.0998523	0.999979
ENSDART00000176815.2	0.9	Control	148.093	199.777	173.935	-0.431993	0.262562	-1.6453	0.0999089	0.999979
ENSDART00000186996.1	0.9	Control	17.4515	26.9729	22.2122	-0.627842	0.381646	-1.64509	0.0999512	0.999979
ENSDART00000188379.1	0.9	Control	31.8841	45.773	38.8286	-0.510493	0.310425	-1.6445	0.100073	0.999979
ENSDART00000193021.1	0.9	Control	90.5058	123.406	106.956	-0.443387	0.269762	-1.64363	0.100254	0.999979
ENSDART00000180990.1	0.9	Control	54.1903	36.125	45.1576	0.576918	0.351073	1.6433	0.100321	0.999979
ENSDART00000166490.2	0.9	Control	38.0262	24.4415	31.2338	0.648441	0.394722	1.64278	0.100429	0.999979
ENSDART00000181208.1	0.9	Control	78.3479	115.318	96.8331	-0.553814	0.337226	-1.64226	0.100535	0.999979
ENSDART00000006021.9	0.9	Control	369.032	325.175	347.104	0.18282	0.111383	1.64136	0.100723	0.999979
ENSDART00000133516.3	0.9	Control	152.736	110.754	131.745	0.460918	0.280838	1.64122	0.100751	0.999979
ENSDART00000190347.1	0.9	Control	2261.28	1861.67	2061.47	0.280881	0.171167	1.64097	0.100803	0.999979
ENSDART00000159674.2	0.9	Control	25.1072	14.6469	19.8771	0.800068	0.487656	1.64064	0.100872	0.999979
ENSDART00000185115.1	0.9	Control	29.848	43.9965	36.9222	-0.557977	0.340201	-1.64014	0.100976	0.999979
ENSDART00000169187.2	0.9	Control	321.232	426.464	373.848	-0.40771	0.248592	-1.64008	0.100989	0.999979
ENSDART00000059195.7	0.9	Control	478.645	407.36	443.003	0.234146	0.142793	1.63976	0.101054	0.999979
ENSDART00000139109.3	0.9	Control	246.962	342.605	294.784	-0.470906	0.287281	-1.63918	0.101175	0.999979
ENSDART00000187394.1	0.9	Control	142.593	115.927	129.26	0.304261	0.185664	1.63877	0.101261	0.999979
ENSDART00000173453.2	0.9	Control	43723.1	50387.9	47055.5	-0.204666	0.125068	-1.63643	0.10175	0.999979
ENSDART00000162240.2	0.9	Control	3.27418	25.4392	14.3567	-2.95162	1.80454	-1.63566	0.10191	0.999979
ENSDART00000114943.4	0.9	Control	480.42	381.307	430.864	0.334556	0.204594	1.63522	0.102003	0.999979
ENSDART00000190338.1	0.9	Control	605.846	683.352	644.599	-0.171494	0.104916	-1.63459	0.102136	0.999979
ENSDART00000146511.3	0.9	Control	65.7378	81.703	73.7204	-0.319986	0.195763	-1.63456	0.102142	0.999979
ENSDART00000050957.8	0.9	Control	324.802	285.986	305.394	0.185188	0.113297	1.63455	0.102144	0.999979
ENSDART00000188553.1	0.9	Control	41.8681	55.1361	48.5021	-0.387007	0.236902	-1.63362	0.102339	0.999979
ENSDART00000111308.4	0.9	Control	66.7156	100.661	83.6885	-0.598431	0.366331	-1.63358	0.102347	0.999979
ENSDART00000140077.2	0.9	Control	72.0703	52.196	62.1332	0.467814	0.286571	1.63246	0.102583	0.999979
ENSDART00000125439.3	0.9	Control	34.4163	17.1982	25.8073	1.01152	0.619796	1.63202	0.102674	0.999979
ENSDART00000146702.3	0.9	Control	503.316	651.59	577.453	-0.373754	0.229042	-1.63182	0.102718	0.999979
ENSDART00000144770.3	0.9	Control	47.5869	31.0156	39.3013	0.625332	0.383302	1.63143	0.102799	0.999979
ENSDART00000193297.1	0.9	Control	52.4053	39.9782	46.1917	0.400684	0.245629	1.63126	0.102836	0.999979
ENSDART00000057644.7	0.9	Control	223.816	271.312	247.564	-0.277099	0.169886	-1.63109	0.102872	0.999979
ENSDART00000192762.1	0.9	Control	29.6341	42.675	36.1545	-0.520247	0.319089	-1.63041	0.103015	0.999979
ENSDART00000163232.2	0.9	Control	3.00393	23.5168	13.2604	-2.96202	1.81689	-1.63026	0.103046	0.999979
ENSDART00000188045.1	0.9	Control	86.1402	58.5088	72.3245	0.562673	0.345222	1.62989	0.103125	0.999979
ENSDART00000134670.3	0.9	Control	73.2317	18.0016	45.6167	2.0166	1.23759	1.62946	0.103216	0.999979
ENSDART00000139762.3	0.9	Control	35.7971	25.2755	30.5363	0.507427	0.311414	1.62943	0.103222	0.999979
ENSDART00000062697.4	0.9	Control	129.44	154.027	141.733	-0.245348	0.150661	-1.62848	0.103424	0.999979
ENSDART00000190093.1	0.9	Control	4.89796	36.7502	20.8241	-2.90787	1.78716	-1.62709	0.103717	0.999979
ENSDART00000160544.2	0.9	Control	63.5841	86.2918	74.938	-0.43295	0.26614	-1.62678	0.103785	0.999979
ENSDART00000056523.6	0.9	Control	46.0248	61.1058	53.5653	-0.408914	0.251371	-1.62674	0.103793	0.999979
ENSDART00000100166.5	0.9	Control	772.966	889.787	831.377	-0.203067	0.124852	-1.62646	0.103852	0.999979
ENSDART00000023531.5	0.9	Control	152.538	128.854	140.696	0.241736	0.148706	1.62559	0.104036	0.999979
ENSDART00000092264.6	0.9	Control	696.618	767.364	731.991	-0.139622	0.0860036	-1.62345	0.104494	0.999979
ENSDART00000146544.2	0.9	Control	146.134	119.751	132.942	0.288272	0.177584	1.6233	0.104526	0.999979
ENSDART00000055047.7	0.9	Control	395.499	351.422	373.461	0.168266	0.103899	1.61951	0.105337	0.999979
ENSDART00000150182.2	0.9	Control	198.276	245.345	221.811	-0.305693	0.188757	-1.61951	0.105338	0.999979
ENSDART00000153915.2	0.9	Control	64.4057	87.4817	75.9437	-0.434263	0.268317	-1.61847	0.105561	0.999979
ENSDART00000170495.2	0.9	Control	445.205	306.278	375.742	0.540533	0.334056	1.61809	0.105643	0.999979
ENSDART00000187832.1	0.9	Control	201.685	143.796	172.74	0.4883	0.302037	1.61669	0.105946	0.999979
ENSDART00000157435.2	0.9	Control	33.5231	44.2432	38.8832	-0.397418	0.245841	-1.61656	0.105973	0.999979
ENSDART00000085031.6	0.9	Control	1096.54	1001.33	1048.93	0.131179	0.0811602	1.6163	0.106029	0.999979
ENSDART00000014404.9	0.9	Control	148.313	115.337	131.825	0.359753	0.222625	1.61596	0.106102	0.999979
ENSDART00000173421.2	0.9	Control	87.3875	111.5	99.444	-0.348784	0.215841	-1.61593	0.106109	0.999979
ENSDART00000085281.6	0.9	Control	682.706	769.765	726.236	-0.172298	0.106681	-1.61508	0.106294	0.999979
ENSDART00000066737.8	0.9	Control	418.222	503.785	461.004	-0.266987	0.165312	-1.61505	0.106299	0.999979
ENSDART00000128626.4	0.9	Control	380.23	332.015	356.122	0.193929	0.120118	1.61449	0.106422	0.999979
ENSDART00000170625.3	0.9	Control	13.1163	27.6215	20.3689	-1.08027	0.669376	-1.61384	0.106562	0.999979
ENSDART00000027684.10	0.9	Control	50.8647	70.3942	60.6295	-0.46888	0.290671	-1.6131	0.106724	0.999979
ENSDART00000180727.1	0.9	Control	48.6887	30.5196	39.6041	0.673612	0.417598	1.61306	0.106731	0.999979
ENSDART00000189685.1	0.9	Control	69.1533	120.315	94.734	-0.799161	0.495616	-1.61246	0.106862	0.999979
ENSDART00000157222.2	0.9	Control	21.3543	30.2756	25.8149	-0.488388	0.303055	-1.61155	0.10706	0.999979
ENSDART00000139422.2	0.9	Control	29.6106	47.9444	38.7775	-0.694192	0.43085	-1.61122	0.107133	0.999979
ENSDART00000170682.2	0.9	Control	28.8175	17.6289	23.2232	0.70916	0.44014	1.61121	0.107133	0.999979
ENSDART00000188345.1	0.9	Control	13.6946	27.5041	20.5994	-0.999816	0.620553	-1.61117	0.107143	0.999979
ENSDART00000092375.6	0.9	Control	22.0526	31.6929	26.8727	-0.507773	0.315229	-1.61081	0.107222	0.999979
ENSDART00000079678.7	0.9	Control	107.953	89.6066	98.7799	0.266138	0.165231	1.61071	0.107244	0.999979
ENSDART00000136380.3	0.9	Control	65.8207	43.1979	54.5093	0.607622	0.377261	1.61061	0.107264	0.999979
ENSDART00000162354.2	0.9	Control	42.0968	32.5419	37.3193	0.380186	0.23622	1.60946	0.107516	0.999979
ENSDART00000158859.2	0.9	Control	159.45	132.71	146.08	0.267821	0.166435	1.60917	0.10758	0.999979
ENSDART00000160236.2	0.9	Control	1460.75	1874.91	1667.83	-0.359821	0.223706	-1.60846	0.107735	0.999979
ENSDART00000193233.1	0.9	Control	94.8146	38.9564	66.8855	1.28199	0.797105	1.60831	0.107767	0.999979
ENSDART00000082830.6	0.9	Control	122.862	143.352	133.107	-0.218958	0.13629	-1.60657	0.10815	0.999979
ENSDART00000022643.7	0.9	Control	594.673	540.441	567.557	0.138126	0.0859858	1.60638	0.10819	0.999979
ENSDART00000191766.1	0.9	Control	277.267	346.378	311.822	-0.319941	0.199445	-1.60416	0.108679	0.999979
ENSDART00000061679.7	0.9	Control	520.894	593.262	557.078	-0.187285	0.116816	-1.60326	0.108878	0.999979
ENSDART00000170558.2	0.9	Control	60.7554	44.1875	52.4715	0.471386	0.294105	1.60278	0.108984	0.999979
ENSDART00000150192.2	0.9	Control	53.8307	26.2266	40.0286	1.0328	0.644589	1.60227	0.109097	0.999979
ENSDART00000167758.2	0.9	Control	67.0279	51.6086	59.3183	0.377496	0.235673	1.60178	0.109204	0.999979
ENSDART00000171545.2	0.9	Control	27.6942	40.9372	34.3157	-0.562373	0.351599	-1.59947	0.109715	0.999979
ENSDART00000074270.6	0.9	Control	350.969	293.312	322.141	0.261176	0.163298	1.59938	0.109736	0.999979
ENSDART00000182059.1	0.9	Control	54.8837	75.2463	65.065	-0.461524	0.288578	-1.5993	0.109753	0.999979
ENSDART00000193438.1	0.9	Control	3.02535	23.018	13.0217	-2.93832	1.83781	-1.59882	0.109862	0.999979
ENSDART00000151597.3	0.9	Control	111.786	85.4735	98.6297	0.392623	0.245763	1.59757	0.110139	0.999979
ENSDART00000148877.3	0.9	Control	525.583	454.177	489.88	0.208539	0.13055	1.5974	0.110177	0.999979
ENSDART00000143913.3	0.9	Control	484.838	309.086	396.962	0.648426	0.405938	1.59735	0.110187	0.999979
ENSDART00000065659.5	0.9	Control	232.974	411.506	322.24	-0.822238	0.515118	-1.59621	0.110442	0.999979
ENSDART00000181055.1	0.9	Control	444.076	544.222	494.149	-0.293722	0.184366	-1.59314	0.111128	0.999979
ENSDART00000037891.8	0.9	Control	211.089	278.362	244.725	-0.399319	0.250678	-1.59295	0.111171	0.999979
ENSDART00000122654.3	0.9	Control	55.3253	75.9307	65.628	-0.452493	0.284064	-1.59293	0.111176	0.999979
ENSDART00000191087.1	0.9	Control	183.102	219.779	201.44	-0.264697	0.166195	-1.59269	0.11123	0.999979
ENSDART00000101845.5	0.9	Control	1634.13	1258.57	1446.35	0.37702	0.23682	1.59201	0.111382	0.999979
ENSDART00000131664.3	0.9	Control	74.7392	59.6671	67.2032	0.322023	0.202285	1.59193	0.1114	0.999979
ENSDART00000183416.1	0.9	Control	76.0948	112.063	94.0788	-0.559146	0.351287	-1.59171	0.11145	0.999979
ENSDART00000091742.7	0.9	Control	118.411	138.454	128.433	-0.226093	0.142065	-1.59147	0.111504	0.999979
ENSDART00000076650.5	0.9	Control	14.0344	33.0054	23.5199	-1.2299	0.77352	-1.59001	0.111833	0.999979
ENSDART00000077476.7	0.9	Control	860.237	1001.32	930.778	-0.21961	0.138146	-1.5897	0.111902	0.999979
ENSDART00000062385.6	0.9	Control	124.937	101.877	113.407	0.291273	0.183443	1.58782	0.112328	0.999979
ENSDART00000169062.2	0.9	Control	786.715	875.185	830.95	-0.152096	0.0958002	-1.58763	0.112369	0.999979
ENSDART00000187260.1	0.9	Control	78.1591	130.404	104.281	-0.736755	0.464239	-1.58702	0.112509	0.999979
ENSDART00000156156.2	0.9	Control	46.8449	34.9057	40.8753	0.423483	0.267047	1.5858	0.112785	0.999979
ENSDART00000127942.4	0.9	Control	1394.96	1227.79	1311.38	0.184582	0.116407	1.58566	0.112817	0.999979
ENSDART00000149760.3	0.9	Control	59.7316	75.0251	67.3784	-0.327686	0.206795	-1.5846	0.113058	0.999979
ENSDART00000154960.3	0.9	Control	140.648	116.703	128.675	0.270315	0.170601	1.58449	0.113083	0.999979
ENSDART00000051234.8	0.9	Control	378.09	443.81	410.95	-0.234033	0.147767	-1.5838	0.11324	0.999979
ENSDART00000133504.2	0.9	Control	329.78	434.249	382.014	-0.39567	0.24992	-1.58319	0.113379	0.999979
ENSDART00000188804.1	0.9	Control	39.1571	55.7257	47.4414	-0.51791	0.327205	-1.58283	0.11346	0.999979
ENSDART00000136642.2	0.9	Control	48.3235	36.8728	42.5982	0.392954	0.248315	1.58248	0.11354	0.999979
ENSDART00000097822.4	0.9	Control	117.527	159.925	138.726	-0.443239	0.28011	-1.58237	0.113564	0.999979
ENSDART00000166754.2	0.9	Control	26.9348	43.3941	35.1644	-0.682897	0.431659	-1.58203	0.113643	0.999979
ENSDART00000127692.4	0.9	Control	383.038	332.11	357.574	0.208299	0.131696	1.58166	0.113726	0.999979
ENSDART00000193063.1	0.9	Control	102.371	72.1071	87.2393	0.507541	0.321042	1.58092	0.113897	0.999979
ENSDART00000031937.4	0.9	Control	424.761	500.503	462.632	-0.236266	0.149463	-1.58077	0.113931	0.999979
ENSDART00000156765.3	0.9	Control	1205.87	994.627	1100.25	0.278638	0.176323	1.58027	0.114044	0.999979
ENSDART00000098635.4	0.9	Control	100.097	79.1647	89.6308	0.341945	0.216448	1.5798	0.114153	0.999979
ENSDART00000153988.3	0.9	Control	1048.16	1154.97	1101.56	-0.139275	0.0881707	-1.57961	0.114196	0.999979
ENSDART00000128748.3	0.9	Control	359.736	317.673	338.704	0.176608	0.111814	1.57948	0.114226	0.999979
ENSDART00000154614.2	0.9	Control	64.9134	44.4408	54.6771	0.545103	0.345222	1.57899	0.114338	0.999979
ENSDART00000149134.3	0.9	Control	325.185	398.117	361.651	-0.294092	0.186253	-1.57899	0.114339	0.999979
ENSDART00000135639.2	0.9	Control	104.233	84.5829	94.4079	0.299554	0.189757	1.57862	0.114422	0.999979
ENSDART00000185507.1	0.9	Control	92.6153	123.862	108.239	-0.42305	0.268029	-1.57837	0.114481	0.999979
ENSDART00000005345.9	0.9	Control	101.982	137.573	119.778	-0.427745	0.271017	-1.57829	0.114498	0.999979
ENSDART00000160033.2	0.9	Control	69.2534	88.3754	78.8144	-0.3502	0.221921	-1.57804	0.114556	0.999979
ENSDART00000115210.4	0.9	Control	132.229	105.603	118.916	0.326768	0.207077	1.578	0.114565	0.999979
ENSDART00000144475.2	0.9	Control	59.9167	46.7045	53.3106	0.361945	0.22941	1.57772	0.114629	0.999979
ENSDART00000167650.2	0.9	Control	20.209	10.5637	15.3864	0.957346	0.606834	1.57761	0.114656	0.999979
ENSDART00000193736.1	0.9	Control	168.406	228.924	198.665	-0.440008	0.278949	-1.57738	0.114708	0.999979
ENSDART00000180241.1	0.9	Control	30.0508	18.835	24.4429	0.667726	0.42333	1.57732	0.114723	0.999979
ENSDART00000004041.9	0.9	Control	803.264	904.853	854.059	-0.171777	0.109026	-1.57555	0.115129	0.999979
ENSDART00000182257.1	0.9	Control	579.782	459.332	519.557	0.334359	0.212275	1.57512	0.115229	0.999979
ENSDART00000124167.4	0.9	Control	367.045	313.535	340.29	0.228729	0.145239	1.57484	0.115293	0.999979
ENSDART00000101809.5	0.9	Control	261.68	204.533	233.107	0.356587	0.226449	1.57469	0.115328	0.999979
ENSDART00000136546.2	0.9	Control	567.47	518.353	542.912	0.130129	0.0826513	1.57444	0.115387	0.999979
ENSDART00000172563.2	0.9	Control	30.3248	40.1991	35.2619	-0.416026	0.264285	-1.57416	0.115451	0.999979
ENSDART00000173068.2	0.9	Control	29.2659	17.7118	23.4888	0.734249	0.466753	1.5731	0.115696	0.999979
ENSDART00000091809.5	0.9	Control	24.7138	10.4061	17.5599	1.23801	0.787421	1.57224	0.115896	0.999979
ENSDART00000011865.8	0.9	Control	256.429	154.035	205.232	0.735272	0.46786	1.57156	0.116052	0.999979
ENSDART00000147984.3	0.9	Control	85.7827	102.116	93.9495	-0.245782	0.156412	-1.57138	0.116094	0.999979
ENSDART00000168349.2	0.9	Control	243.256	204.631	223.944	0.247916	0.157788	1.57119	0.116138	0.999979
ENSDART00000191588.1	0.9	Control	138.469	80.1922	109.331	0.788529	0.501935	1.57098	0.116188	0.999979
ENSDART00000164939.2	0.9	Control	124.143	175.615	149.879	-0.498265	0.317243	-1.57061	0.116273	0.999979
ENSDART00000061555.7	0.9	Control	218.262	184.022	201.142	0.243688	0.155178	1.57038	0.116326	0.999979
ENSDART00000024433.9	0.9	Control	41.4662	57.3371	49.4016	-0.474971	0.302541	-1.56994	0.116429	0.999979
ENSDART00000145103.3	0.9	Control	455.69	504.72	480.205	-0.147087	0.093727	-1.56932	0.116574	0.999979
ENSDART00000188995.1	0.9	Control	255.048	189.927	222.488	0.423805	0.270196	1.56851	0.116763	0.999979
ENSDART00000137853.2	0.9	Control	25.2566	44.6005	34.9285	-0.82431	0.525788	-1.56776	0.116937	0.999979
ENSDART00000137293.2	0.9	Control	555.144	507.252	531.198	0.132304	0.0843982	1.56761	0.116972	0.999979
ENSDART00000132909.3	0.9	Control	174.223	301.439	237.831	-0.789431	0.503892	-1.56667	0.117193	0.999979
ENSDART00000039887.7	0.9	Control	1013.36	856.868	935.116	0.241232	0.153983	1.56661	0.117205	0.999979
ENSDART00000112497.4	0.9	Control	36.1281	21.4132	28.7707	0.759397	0.484892	1.56611	0.117322	0.999979
ENSDART00000178332.2	0.9	Control	34.3313	22.9934	28.6623	0.592142	0.37818	1.56577	0.117403	0.999979
ENSDART00000164566.2	0.9	Control	182.955	218.796	200.875	-0.254006	0.162271	-1.56532	0.117508	0.999979
ENSDART00000193735.1	0.9	Control	743.405	629.424	686.414	0.23926	0.15286	1.56523	0.117529	0.999979
ENSDART00000109511.5	0.9	Control	231.03	273.694	252.362	-0.241065	0.154016	-1.5652	0.117537	0.999979
ENSDART00000130072.3	0.9	Control	517.829	340.467	429.148	0.605325	0.386829	1.56484	0.11762	0.999979
ENSDART00000167243.2	0.9	Control	834.416	960.979	897.698	-0.204098	0.130476	-1.56427	0.117755	0.999979
ENSDART00000028048.11	0.9	Control	160.224	186.718	173.471	-0.215742	0.138093	-1.56229	0.118219	0.999979
ENSDART00000100698.4	0.9	Control	238.563	207.463	223.013	0.202249	0.129461	1.56224	0.118231	0.999979
ENSDART00000154140.3	0.9	Control	14.3472	30.9956	22.6714	-1.12197	0.71841	-1.56175	0.118347	0.999979
ENSDART00000139702.3	0.9	Control	506.538	447.538	477.038	0.178295	0.11423	1.56084	0.118562	0.999979
ENSDART00000081038.5	0.9	Control	166.213	143.201	154.707	0.216054	0.138568	1.55919	0.118951	0.999979
ENSDART00000121488.3	0.9	Control	267.381	300.528	283.954	-0.166812	0.106999	-1.55901	0.118995	0.999979
ENSDART00000081536.5	0.9	Control	14.278	31.0528	22.6654	-1.11082	0.712524	-1.55899	0.118998	0.999979
ENSDART00000132756.3	0.9	Control	44.061	23.5774	33.8192	0.910335	0.584055	1.55865	0.11908	0.999979
ENSDART00000180769.1	0.9	Control	75.3952	41.4092	58.4022	0.862314	0.553398	1.55822	0.119182	0.999979
ENSDART00000146785.3	0.9	Control	57.5334	75.8476	66.6905	-0.395849	0.254043	-1.5582	0.119187	0.999979
ENSDART00000085136.7	0.9	Control	116.911	78.4465	97.6787	0.577429	0.370672	1.55779	0.119283	0.999979
ENSDART00000143862.2	0.9	Control	55.2658	41.6997	48.4828	0.405585	0.260478	1.55708	0.119451	0.999979
ENSDART00000157029.2	0.9	Control	635.37	563.994	599.682	0.174678	0.112277	1.55578	0.119761	0.999979
ENSDART00000185763.1	0.9	Control	190.403	141.166	165.784	0.435359	0.279868	1.55559	0.119806	0.999979
ENSDART00000188431.1	0.9	Control	102.153	190.653	146.403	-0.899045	0.577956	-1.55556	0.119813	0.999979
ENSDART00000073609.6	0.9	Control	97.4393	116.09	106.765	-0.261486	0.168133	-1.55523	0.11989	0.999979
ENSDART00000180011.1	0.9	Control	85.4909	113.873	99.6817	-0.414352	0.266566	-1.55441	0.120087	0.999979
ENSDART00000181163.1	0.9	Control	83.7697	105.486	94.6278	-0.330581	0.212719	-1.55407	0.120167	0.999979
ENSDART00000039987.7	0.9	Control	359.618	322.228	340.923	0.155721	0.100259	1.55319	0.120377	0.999979
ENSDART00000100234.6	0.9	Control	10758.5	12251.5	11505	-0.187379	0.120672	-1.5528	0.120471	0.999979
ENSDART00000168532.3	0.9	Control	817.284	621.25	719.267	0.396029	0.25525	1.55153	0.120774	0.999979
ENSDART00000024590.8	0.9	Control	92.0205	115.923	103.972	-0.335027	0.216039	-1.55077	0.120956	0.999979
ENSDART00000182533.1	0.9	Control	29.222	20.9169	25.0695	0.476195	0.307269	1.54977	0.121198	0.999979
ENSDART00000189622.1	0.9	Control	33.8049	51.6769	42.7409	-0.602121	0.388732	-1.54894	0.121397	0.999979
ENSDART00000169987.2	0.9	Control	106.148	124.571	115.359	-0.23487	0.151648	-1.54879	0.121433	0.999979
ENSDART00000189821.1	0.9	Control	115.79	58.6886	87.2394	0.982981	0.635259	1.54737	0.121774	0.999979
ENSDART00000163512.2	0.9	Control	35.3306	17.4689	26.3998	1.00419	0.649131	1.54697	0.121871	0.999979
ENSDART00000160991.3	0.9	Control	23.0261	35.7988	29.4124	-0.649589	0.419919	-1.54694	0.121878	0.999979
ENSDART00000020821.10	0.9	Control	180.819	147.51	164.165	0.298755	0.193203	1.54632	0.122027	0.999979
ENSDART00000159126.2	0.9	Control	65.5096	80.7057	73.1077	-0.300144	0.194373	-1.54417	0.122548	0.999979
ENSDART00000083431.7	0.9	Control	40.8741	21.3235	31.0988	0.931983	0.603885	1.54331	0.122755	0.999979
ENSDART00000044154.6	0.9	Control	690.355	801.535	745.945	-0.216709	0.140437	-1.5431	0.122806	0.999979
ENSDART00000134995.2	0.9	Control	19.913	10.7594	15.3362	0.869289	0.56364	1.54228	0.123006	0.999979
ENSDART00000170212.2	0.9	Control	730.488	478.754	604.621	0.609894	0.395475	1.54218	0.123029	0.999979
ENSDART00000140954.2	0.9	Control	8.03918	20.2476	14.1434	-1.32139	0.85687	-1.54211	0.123046	0.999979
ENSDART00000156566.3	0.9	Control	58.6926	77.3476	68.0201	-0.392538	0.254564	-1.542	0.123073	0.999979
ENSDART00000160967.2	0.9	Control	560.211	642.672	601.441	-0.196726	0.127589	-1.54187	0.123105	0.999979
ENSDART00000123395.4	0.9	Control	213.283	270.979	242.131	-0.348522	0.226039	-1.54186	0.123107	0.999979
ENSDART00000102434.4	0.9	Control	155.598	135.636	145.617	0.199762	0.129672	1.54052	0.123434	0.999979
ENSDART00000027329.8	0.9	Control	8521.24	9078.5	8799.87	-0.0914949	0.0594467	-1.53911	0.123778	0.999979
ENSDART00000103855.6	0.9	Control	185.213	156.778	170.996	0.235997	0.153414	1.53831	0.123973	0.999979
ENSDART00000128227.4	0.9	Control	228.326	163.458	195.892	0.480585	0.312489	1.53793	0.124066	0.999979
ENSDART00000161442.3	0.9	Control	1689.7	1480.16	1584.93	0.19118	0.124325	1.53775	0.124111	0.999979
ENSDART00000135348.3	0.9	Control	165.543	201.897	183.72	-0.287529	0.187004	-1.53756	0.124157	0.999979
ENSDART00000008009.8	0.9	Control	268.431	221.217	244.824	0.281282	0.182997	1.53709	0.124271	0.999979
ENSDART00000025256.8	0.9	Control	472.654	432.69	452.672	0.125656	0.081813	1.53589	0.124565	0.999979
ENSDART00000057553.4	0.9	Control	203.394	280.464	241.929	-0.466133	0.303639	-1.53516	0.124745	0.999979
ENSDART00000111580.4	0.9	Control	281.339	244.378	262.859	0.205276	0.133723	1.53509	0.124763	0.999979
ENSDART00000112106.4	0.9	Control	55.6418	71.1725	63.4071	-0.346808	0.225934	-1.53499	0.124785	0.999979
ENSDART00000173108.2	0.9	Control	56.5908	75.0134	65.8021	-0.403309	0.262756	-1.53492	0.124804	0.999979
ENSDART00000147797.2	0.9	Control	224.525	261.54	243.033	-0.223528	0.145653	-1.53466	0.124868	0.999979
ENSDART00000194335.1	0.9	Control	24.1984	34.157	29.1777	-0.486133	0.316808	-1.53447	0.124913	0.999979
ENSDART00000042867.6	0.9	Control	849.923	919.369	884.646	-0.113657	0.0740828	-1.53419	0.124983	0.999979
ENSDART00000182411.1	0.9	Control	213.895	149.064	181.48	0.516804	0.336995	1.53357	0.125136	0.999979
ENSDART00000142489.3	0.9	Control	235.966	284.966	260.466	-0.273069	0.178084	-1.53337	0.125185	0.999979
ENSDART00000025013.9	0.9	Control	131.466	110.462	120.964	0.248993	0.162394	1.53327	0.125211	0.999979
ENSDART00000101636.4	0.9	Control	48.5812	61.6196	55.1004	-0.342967	0.223723	-1.533	0.125277	0.999979
ENSDART00000142962.3	0.9	Control	42.8454	29.1733	36.0094	0.567277	0.370083	1.53284	0.125316	0.999979
ENSDART00000001253.9	0.9	Control	110.499	87.0582	98.7788	0.351064	0.229103	1.53234	0.125438	0.999979
ENSDART00000158542.2	0.9	Control	195.721	247.387	221.554	-0.33928	0.221533	-1.53151	0.125643	0.999979
ENSDART00000121553.3	0.9	Control	527.811	481.934	504.873	0.130649	0.0853081	1.53149	0.125648	0.999979
ENSDART00000008424.10	0.9	Control	111.299	92.8808	102.09	0.26206	0.171146	1.53121	0.125719	0.999979
ENSDART00000174552.2	0.9	Control	25.7895	44.5819	35.1857	-0.783598	0.511865	-1.53087	0.125802	0.999979
ENSDART00000167938.2	0.9	Control	147.49	185.265	166.378	-0.331705	0.216686	-1.53081	0.125817	0.999979
ENSDART00000187322.1	0.9	Control	63.0637	83.0445	73.0541	-0.404594	0.264332	-1.53063	0.125862	0.999979
ENSDART00000178789.2	0.9	Control	66.5796	103.016	84.7977	-0.629962	0.411607	-1.53049	0.125895	0.999979
ENSDART00000140435.3	0.9	Control	43.8515	57.3749	50.6132	-0.385187	0.251698	-1.53036	0.125929	0.999979
ENSDART00000193978.1	0.9	Control	210.291	162.199	186.245	0.379756	0.248348	1.52913	0.126232	0.999979
ENSDART00000166636.2	0.9	Control	49.1725	36.2323	42.7024	0.42893	0.280524	1.52903	0.126256	0.999979
ENSDART00000099782.4	0.9	Control	352.805	309.508	331.157	0.190434	0.124559	1.52886	0.126299	0.999979
ENSDART00000140464.4	0.9	Control	123.325	151.822	137.574	-0.301341	0.197196	-1.52813	0.12648	0.999979
ENSDART00000189952.1	0.9	Control	19.3761	2.74867	11.0624	2.82124	1.84662	1.52779	0.126565	0.999979
ENSDART00000173218.2	0.9	Control	422.142	486.709	454.425	-0.202832	0.132804	-1.5273	0.126685	0.999979
ENSDART00000098446.4	0.9	Control	20.6681	31.4408	26.0544	-0.610657	0.399983	-1.52671	0.126834	0.999979
ENSDART00000042984.7	0.9	Control	82.4382	28.0477	55.2429	1.56037	1.02221	1.52646	0.126894	0.999979
ENSDART00000141864.3	0.9	Control	44.0492	58.4489	51.2491	-0.409956	0.2686	-1.52627	0.126943	0.999979
ENSDART00000032963.10	0.9	Control	124.843	98.6715	111.757	0.334646	0.219258	1.52626	0.126944	0.999979
ENSDART00000192516.1	0.9	Control	264.307	204.142	234.224	0.370799	0.243022	1.52578	0.127064	0.999979
ENSDART00000186497.1	0.9	Control	154.835	208.851	181.843	-0.431014	0.282592	-1.52522	0.127204	0.999979
ENSDART00000100924.5	0.9	Control	649.711	585.105	617.408	0.150435	0.0986406	1.52508	0.127238	0.999979
ENSDART00000142004.4	0.9	Control	95.5472	73.427	84.4871	0.375998	0.246575	1.52488	0.127289	0.999979
ENSDART00000158847.2	0.9	Control	36.0014	52.5511	44.2762	-0.543167	0.356245	-1.5247	0.127334	0.999979
ENSDART00000165991.2	0.9	Control	290.731	239.659	265.195	0.276317	0.181232	1.52466	0.127344	0.999979
ENSDART00000049722.6	0.9	Control	1577.41	1384.91	1481.16	0.187103	0.122724	1.52458	0.127364	0.999979
ENSDART00000173312.2	0.9	Control	519.728	418.165	468.946	0.311714	0.204506	1.52423	0.127451	0.999979
ENSDART00000173062.2	0.9	Control	318.164	364.898	341.531	-0.19594	0.128586	-1.52381	0.127557	0.999979
ENSDART00000127426.3	0.9	Control	71.0378	90.2058	80.6218	-0.332897	0.218489	-1.52363	0.127601	0.999979
ENSDART00000157041.4	0.9	Control	36.0543	13.8341	24.9442	1.37269	0.901704	1.52233	0.127926	0.999979
ENSDART00000161798.2	0.9	Control	28.9009	9.91667	19.4088	1.54082	1.01215	1.52232	0.127928	0.999979
ENSDART00000132542.3	0.9	Control	180.946	154.617	167.781	0.225064	0.147931	1.52141	0.128157	0.999979
ENSDART00000145516.3	0.9	Control	74.0141	60.343	67.1786	0.29672	0.195037	1.52135	0.128172	0.999979
ENSDART00000193558.1	0.9	Control	42.9973	67.2168	55.107	-0.649135	0.426693	-1.52132	0.128181	0.999979
ENSDART00000098277.5	0.9	Control	201.747	237.33	219.538	-0.236586	0.155673	-1.51976	0.12857	0.999979
ENSDART00000153839.3	0.9	Control	369.322	425.505	397.414	-0.206511	0.135895	-1.51963	0.128603	0.999979
ENSDART00000046903.7	0.9	Control	160.899	198.206	179.552	-0.302683	0.199261	-1.51903	0.128755	0.999979
ENSDART00000163158.2	0.9	Control	51.5861	203.466	127.526	-1.97991	1.30375	-1.51863	0.128857	0.999979
ENSDART00000090475.6	0.9	Control	320.355	259.227	289.791	0.305873	0.201457	1.5183	0.128938	0.999979
ENSDART00000077980.6	0.9	Control	54.4016	39.6493	47.0254	0.448833	0.295819	1.51725	0.129202	0.999979
ENSDART00000014538.8	0.9	Control	112.406	88.6474	100.527	0.34113	0.224861	1.51707	0.129249	0.999979
ENSDART00000139909.3	0.9	Control	121.694	85.948	103.821	0.504203	0.332436	1.51669	0.129344	0.999979
ENSDART00000146133.2	0.9	Control	131.817	266.093	198.955	-1.01484	0.669201	-1.5165	0.129393	0.999979
ENSDART00000121453.4	0.9	Control	62.669	80.8623	71.7656	-0.355645	0.234525	-1.51645	0.129406	0.999979
ENSDART00000183842.1	0.9	Control	144.111	166.209	155.16	-0.198748	0.131074	-1.5163	0.129444	0.999979
ENSDART00000187767.1	0.9	Control	2949.58	3342.14	3145.86	-0.180088	0.118773	-1.51623	0.129461	0.999979
ENSDART00000041728.7	0.9	Control	483.756	624.388	554.072	-0.369933	0.243988	-1.5162	0.12947	0.999979
ENSDART00000193088.1	0.9	Control	128.501	155.014	141.758	-0.272364	0.179646	-1.51611	0.129491	0.999979
ENSDART00000059193.5	0.9	Control	488.082	931.786	709.934	-0.933334	0.615995	-1.51516	0.129731	0.999979
ENSDART00000162435.2	0.9	Control	178.148	217.181	197.665	-0.285623	0.188622	-1.51426	0.12996	0.999979
ENSDART00000186898.1	0.9	Control	81.3856	112.789	97.0875	-0.472343	0.311936	-1.51423	0.129967	0.999979
ENSDART00000145930.2	0.9	Control	53.0594	68.7334	60.8964	-0.382155	0.252491	-1.51354	0.130143	0.999979
ENSDART00000192918.1	0.9	Control	29.7465	45.9334	37.84	-0.6228	0.411626	-1.51303	0.130273	0.999979
ENSDART00000133993.3	0.9	Control	24.7283	15.478	20.1031	0.66881	0.442357	1.51192	0.130553	0.999979
ENSDART00000174713.2	0.9	Control	68.1685	110.271	89.2198	-0.696193	0.460498	-1.51183	0.130578	0.999979
ENSDART00000011725.10	0.9	Control	178.442	148.87	163.656	0.261884	0.173308	1.51109	0.130766	0.999979
ENSDART00000114173.4	0.9	Control	15.518	26.2168	20.8674	-0.768501	0.508649	-1.51087	0.130823	0.999979
ENSDART00000154442.3	0.9	Control	677.964	1008.71	843.339	-0.573756	0.379827	-1.51057	0.130898	0.999979
ENSDART00000189067.1	0.9	Control	47.7515	63.8577	55.8046	-0.418028	0.276738	-1.51056	0.130901	0.999979
ENSDART00000162381.3	0.9	Control	55.9681	71.5224	63.7452	-0.347277	0.22991	-1.51049	0.130918	0.999979
ENSDART00000084965.6	0.9	Control	121.734	145.996	133.865	-0.269548	0.178522	-1.50988	0.131073	0.999979
ENSDART00000074929.6	0.9	Control	74.4659	157.228	115.847	-1.07798	0.714033	-1.50971	0.131117	0.999979
ENSDART00000183716.1	0.9	Control	324.61	268.3	296.455	0.273433	0.181138	1.50953	0.131164	0.999979
ENSDART00000057541.7	0.9	Control	369.359	418.755	394.057	-0.18105	0.119942	-1.50949	0.131174	0.999979
ENSDART00000133844.3	0.9	Control	33.4229	24.5882	29.0056	0.450967	0.29877	1.50941	0.131194	0.999979
ENSDART00000187384.1	0.9	Control	95.5335	123.174	109.354	-0.369507	0.244812	-1.50935	0.131208	0.999979
ENSDART00000148280.3	0.9	Control	630.768	698.388	664.578	-0.146238	0.0969328	-1.50865	0.131387	0.999979
ENSDART00000112116.4	0.9	Control	177.353	267.748	222.551	-0.595949	0.395076	-1.50844	0.131442	0.999979
ENSDART00000189726.1	0.9	Control	54.1231	70.0833	62.1032	-0.380086	0.251987	-1.50835	0.131464	0.999979
ENSDART00000169331.2	0.9	Control	158.913	187.966	173.44	-0.239413	0.158757	-1.50805	0.131543	0.999979
ENSDART00000156177.2	0.9	Control	181.05	214.277	197.663	-0.244763	0.162323	-1.50788	0.131585	0.999979
ENSDART00000183204.1	0.9	Control	219.394	196.725	208.059	0.160652	0.106542	1.50787	0.131588	0.999979
ENSDART00000098527.6	0.9	Control	34.0732	24.5514	29.3123	0.464785	0.308494	1.50663	0.131907	0.999979
ENSDART00000149395.3	0.9	Control	562.522	644.172	603.347	-0.196768	0.130603	-1.50662	0.131909	0.999979
ENSDART00000114906.4	0.9	Control	904.961	850.244	877.603	0.0901198	0.0598494	1.50578	0.132125	0.999979
ENSDART00000182040.1	0.9	Control	248.984	204.652	226.818	0.283706	0.188438	1.50557	0.132178	0.999979
ENSDART00000078951.4	0.9	Control	410.968	357.564	384.266	0.199098	0.13228	1.50513	0.13229	0.999979
ENSDART00000152154.3	0.9	Control	198.194	90.4906	144.343	1.1294	0.75039	1.50509	0.132301	0.999979
ENSDART00000147724.2	0.9	Control	36.0448	25.4477	30.7463	0.509506	0.3387	1.5043	0.132505	0.999979
ENSDART00000156512.2	0.9	Control	23.0286	15.7062	19.3674	0.545179	0.362422	1.50427	0.132513	0.999979
ENSDART00000135319.2	0.9	Control	17.6366	28.3511	22.9938	-0.67514	0.448975	-1.50374	0.132649	0.999979
ENSDART00000140851.2	0.9	Control	62.9887	27.427	45.2079	1.19768	0.796561	1.50356	0.132694	0.999979
ENSDART00000187196.1	0.9	Control	88.432	120.846	104.639	-0.455306	0.302865	-1.50333	0.132754	0.999979
ENSDART00000102901.5	0.9	Control	48.4364	61.4952	54.9658	-0.340049	0.226271	-1.50284	0.13288	0.999979
ENSDART00000086868.8	0.9	Control	387.01	344.904	365.957	0.164081	0.109199	1.50259	0.132945	0.999979
ENSDART00000135810.3	0.9	Control	264.569	304.745	284.657	-0.207074	0.137844	-1.50223	0.133037	0.999979
ENSDART00000184653.1	0.9	Control	43.45	59.526	51.488	-0.455869	0.303469	-1.50219	0.133047	0.999979
ENSDART00000131410.3	0.9	Control	89.4266	111.988	100.707	-0.317862	0.211746	-1.50115	0.133317	0.999979
ENSDART00000145126.3	0.9	Control	92.6209	115.349	103.985	-0.31011	0.2066	-1.50102	0.13335	0.999979
ENSDART00000148857.2	0.9	Control	65.0749	80.2393	72.6571	-0.293614	0.195619	-1.50095	0.133368	0.999979
ENSDART00000105477.5	0.9	Control	299.33	351.711	325.52	-0.234234	0.156059	-1.50093	0.133373	0.999979
ENSDART00000156819.2	0.9	Control	605.447	554.612	580.03	0.127276	0.0847995	1.5009	0.133381	0.999979
ENSDART00000151868.2	0.9	Control	22.4645	12.4182	17.4413	0.855496	0.570269	1.50016	0.133573	0.999979
ENSDART00000149569.3	0.9	Control	2631.26	2303.97	2467.62	0.192032	0.128029	1.4999	0.13364	0.999979
ENSDART00000097217.5	0.9	Control	22.9968	34.5915	28.7942	-0.573323	0.382323	-1.49958	0.133724	0.999979
ENSDART00000135768.3	0.9	Control	174.164	141.365	157.764	0.305706	0.203921	1.49914	0.133838	0.999979
ENSDART00000181953.1	0.9	Control	229.324	170.107	199.715	0.431631	0.287926	1.49911	0.133846	0.999979
ENSDART00000126559.3	0.9	Control	132.137	158.353	145.245	-0.261545	0.174469	-1.49909	0.13385	0.999979
ENSDART00000036015.9	0.9	Control	6419.61	7364.83	6892.22	-0.198044	0.13212	-1.49897	0.13388	0.999979
ENSDART00000076425.5	0.9	Control	515.438	450.789	483.114	0.193203	0.128976	1.49797	0.13414	0.999979
ENSDART00000055754.5	0.9	Control	162.808	135.119	148.964	0.264492	0.176605	1.49765	0.134225	0.999979
ENSDART00000182128.1	0.9	Control	68.0167	54.4375	61.2271	0.332808	0.222265	1.49734	0.134304	0.999979
ENSDART00000191453.1	0.9	Control	2740.04	3666.19	3203.11	-0.419922	0.280536	-1.49686	0.134431	0.999979
ENSDART00000169182.2	0.9	Control	62.5048	82.4475	72.4761	-0.403368	0.2695	-1.49673	0.134464	0.999979
ENSDART00000055491.6	0.9	Control	1331.65	1241.04	1286.35	0.100332	0.067047	1.49645	0.134537	0.999979
ENSDART00000183147.1	0.9	Control	433.52	297.619	365.569	0.543858	0.363441	1.49641	0.134546	0.999979
ENSDART00000154397.2	0.9	Control	122.833	96.5478	109.69	0.355564	0.237683	1.49596	0.134664	0.999979
ENSDART00000158225.2	0.9	Control	79.3555	115.959	97.6574	-0.54505	0.364383	-1.49582	0.134701	0.999979
ENSDART00000089488.6	0.9	Control	85.9308	68.1726	77.0517	0.342567	0.229045	1.49563	0.134749	0.999979
ENSDART00000031498.8	0.9	Control	301.389	224.186	262.787	0.423964	0.28352	1.49536	0.134821	0.999979
ENSDART00000181122.1	0.9	Control	451.533	680.702	566.118	-0.591677	0.395765	-1.49502	0.134909	0.999979
ENSDART00000090335.7	0.9	Control	565.245	653.016	609.131	-0.207425	0.138748	-1.49498	0.13492	0.999979
ENSDART00000193450.1	0.9	Control	994.158	882.554	938.356	0.171048	0.11444	1.49466	0.135003	0.999979
ENSDART00000157863.2	0.9	Control	647.01	555.964	601.487	0.217207	0.14544	1.49344	0.135322	0.999979
ENSDART00000171678.2	0.9	Control	1767.66	2037.49	1902.58	-0.205427	0.137607	-1.49286	0.135474	0.999979
ENSDART00000146717.3	0.9	Control	376.587	330.248	353.417	0.18866	0.126379	1.49281	0.135487	0.999979
ENSDART00000185638.1	0.9	Control	88.4156	69.1205	78.7681	0.349168	0.233927	1.49264	0.135532	0.999979
ENSDART00000132267.3	0.9	Control	55.9698	72.0892	64.0295	-0.356447	0.23884	-1.49241	0.135592	0.999979
ENSDART00000078250.5	0.9	Control	268.655	208.013	238.334	0.371851	0.249275	1.49173	0.13577	0.999979
ENSDART00000032547.8	0.9	Control	222.807	148.331	185.569	0.58934	0.395096	1.49164	0.135794	0.999979
ENSDART00000159064.3	0.9	Control	190.085	112.316	151.2	0.758118	0.508249	1.49163	0.135797	0.999979
ENSDART00000170535.2	0.9	Control	39.9827	55.8034	47.8931	-0.484541	0.324855	-1.49156	0.135814	0.999979
ENSDART00000138084.4	0.9	Control	153.909	114.969	134.439	0.418565	0.280626	1.49154	0.135819	0.999979
ENSDART00000183680.1	0.9	Control	974.794	778.126	876.46	0.325843	0.218729	1.48971	0.136301	0.999979
ENSDART00000104334.4	0.9	Control	367.04	332.938	349.989	0.140796	0.0945231	1.48954	0.136346	0.999979
ENSDART00000127618.4	0.9	Control	176.785	129.767	153.276	0.443858	0.298005	1.48943	0.136374	0.999979
ENSDART00000193007.1	0.9	Control	125.404	24.8058	75.1051	2.33619	1.5687	1.48925	0.136422	0.999979
ENSDART00000155105.3	0.9	Control	29.2941	15.0235	22.1588	0.966182	0.648866	1.48903	0.136479	0.999979
ENSDART00000188825.1	0.9	Control	43.1829	60.2175	51.7002	-0.48004	0.322442	-1.48876	0.13655	0.999979
ENSDART00000143544.3	0.9	Control	71.4387	90.6476	81.0432	-0.335619	0.225452	-1.48865	0.13658	0.999979
ENSDART00000033976.7	0.9	Control	20.3783	42.9707	31.6745	-1.07633	0.723113	-1.48847	0.136627	0.999979
ENSDART00000136146.3	0.9	Control	26.8858	16.2132	21.5495	0.737492	0.495517	1.48833	0.136664	0.999979
ENSDART00000188651.1	0.9	Control	54.0778	23.7204	38.8991	1.19508	0.803113	1.48806	0.136734	0.999979
ENSDART00000066763.3	0.9	Control	85.8972	120.692	103.295	-0.491127	0.33014	-1.48763	0.136848	0.999979
ENSDART00000184287.1	0.9	Control	446.782	679.43	563.106	-0.605335	0.406935	-1.48755	0.13687	0.999979
ENSDART00000181795.1	0.9	Control	50.6421	29.1384	39.8902	0.793165	0.533271	1.48736	0.13692	0.999979
ENSDART00000155787.2	0.9	Control	154.657	97.8449	126.251	0.663633	0.446258	1.48711	0.136987	0.999979
ENSDART00000188537.1	0.9	Control	100.586	76.7341	88.6602	0.385285	0.259242	1.4862	0.137227	0.999979
ENSDART00000170785.2	0.9	Control	21.0206	29.8567	25.4386	-0.513656	0.345634	-1.48613	0.137246	0.999979
ENSDART00000183518.1	0.9	Control	47.0519	27.7814	37.4167	0.749323	0.50442	1.48551	0.137408	0.999979
ENSDART00000043236.7	0.9	Control	21.6486	32.8785	27.2636	-0.603	0.405927	-1.48549	0.137414	0.999979
ENSDART00000185600.1	0.9	Control	97.3234	72.9007	85.1121	0.405504	0.273078	1.48494	0.13756	0.999979
ENSDART00000143457.4	0.9	Control	670.709	593.463	632.086	0.176202	0.11869	1.48455	0.137663	0.999979
ENSDART00000127648.3	0.9	Control	93.5876	79.0964	86.342	0.236019	0.159003	1.48437	0.13771	0.999979
ENSDART00000109251.4	0.9	Control	21.4824	35.0453	28.2639	-0.711922	0.479655	-1.48424	0.137745	0.999979
ENSDART00000186139.1	0.9	Control	26.3697	17.1693	21.7695	0.62461	0.420946	1.48382	0.137855	0.999979
ENSDART00000166909.2	0.9	Control	36.8362	27.7268	32.2815	0.414601	0.279551	1.48309	0.13805	0.999979
ENSDART00000127123.4	0.9	Control	745.418	631.319	688.368	0.23932	0.161368	1.48307	0.138056	0.999979
ENSDART00000164680.2	0.9	Control	26.1985	37.7202	31.9593	-0.524008	0.353342	-1.48301	0.138073	0.999979
ENSDART00000181710.1	0.9	Control	21.1152	2.32255	11.7189	3.15195	2.1258	1.48271	0.138152	0.999979
ENSDART00000179869.1	0.9	Control	210.212	236.619	223.415	-0.174328	0.117578	-1.48266	0.138164	0.999979
ENSDART00000147524.3	0.9	Control	79.2005	61.3948	70.2976	0.365401	0.246523	1.48222	0.138283	0.999979
ENSDART00000188375.1	0.9	Control	25.591	35.2365	30.4138	-0.454448	0.306609	-1.48217	0.138294	0.999979
ENSDART00000152525.2	0.9	Control	24.107	36.5952	30.3511	-0.593913	0.401081	-1.48078	0.138665	0.999979
ENSDART00000141099.2	0.9	Control	88.8242	71.6487	80.2364	0.318235	0.214925	1.48068	0.138692	0.999979
ENSDART00000180026.1	0.9	Control	107.509	68.2734	87.8912	0.652595	0.440853	1.4803	0.138794	0.999979
ENSDART00000135001.2	0.9	Control	37.0781	49.6574	43.3677	-0.421519	0.284753	-1.48029	0.138795	0.999979
ENSDART00000027772.10	0.9	Control	116.099	141.19	128.644	-0.279039	0.188532	-1.48006	0.138857	0.999979
ENSDART00000115344.5	0.9	Control	163.089	138.777	150.933	0.229455	0.155097	1.47944	0.139024	0.999979
ENSDART00000149722.3	0.9	Control	126.793	103.769	115.281	0.28341	0.191707	1.47835	0.139314	0.999979
ENSDART00000162694.2	0.9	Control	112.579	92.5438	102.561	0.285186	0.192982	1.47779	0.139465	0.999979
ENSDART00000162500.2	0.9	Control	1651.36	1916.06	1783.71	-0.214363	0.145085	-1.4775	0.139542	0.999979
ENSDART00000190197.1	0.9	Control	2157.87	1817.23	1987.55	0.24834	0.168104	1.4773	0.139595	0.999979
ENSDART00000126871.3	0.9	Control	25672.2	31706.5	28689.4	-0.304582	0.206213	-1.47703	0.139668	0.999979
ENSDART00000147633.2	0.9	Control	387.377	432.817	410.097	-0.15919	0.107786	-1.4769	0.139702	0.999979
ENSDART00000185640.1	0.9	Control	302.842	341.401	322.122	-0.174831	0.118381	-1.47686	0.139714	0.999979
ENSDART00000142196.3	0.9	Control	50.5767	76.2268	63.4018	-0.597205	0.404528	-1.4763	0.139863	0.999979
ENSDART00000155969.2	0.9	Control	2775.06	2615.91	2695.49	0.0861129	0.0583533	1.47572	0.14002	0.999979
ENSDART00000167182.3	0.9	Control	812.127	955.2	883.664	-0.234786	0.159104	-1.47568	0.140031	0.999979
ENSDART00000089867.6	0.9	Control	162.264	201.517	181.891	-0.310297	0.210564	-1.47365	0.140577	0.999979
ENSDART00000157795.2	0.9	Control	10.677	23.7979	17.2374	-1.14838	0.779363	-1.47348	0.14062	0.999979
ENSDART00000060938.8	0.9	Control	295.385	243.666	269.526	0.278419	0.189041	1.47279	0.140806	0.999979
ENSDART00000148894.2	0.9	Control	1278.54	1172.07	1225.31	0.126738	0.0861198	1.47164	0.141117	0.999979
ENSDART00000163565.2	0.9	Control	119.783	142.7	131.241	-0.260106	0.176819	-1.47103	0.141284	0.999979
ENSDART00000169001.2	0.9	Control	64.6725	90.6754	77.6739	-0.491512	0.334247	-1.4705	0.141425	0.999979
ENSDART00000145426.3	0.9	Control	166.919	129.873	148.396	0.360216	0.245001	1.47027	0.14149	0.999979
ENSDART00000171300.3	0.9	Control	45.5158	29.5841	37.55	0.610707	0.41543	1.47006	0.141546	0.999979
ENSDART00000149659.2	0.9	Control	102.717	127.523	115.12	-0.306866	0.20879	-1.46974	0.141633	0.999979
ENSDART00000086861.6	0.9	Control	99.0706	7.42521	53.2479	3.7433	2.54717	1.46959	0.141673	0.999979
ENSDART00000183810.1	0.9	Control	394.247	478.373	436.31	-0.276429	0.188107	-1.46953	0.141688	0.999979
ENSDART00000132124.4	0.9	Control	45.2012	29.0074	37.1043	0.645592	0.439487	1.46897	0.141842	0.999979
ENSDART00000052803.8	0.9	Control	615.014	530.274	572.644	0.21391	0.145669	1.46846	0.141978	0.999979
ENSDART00000185792.1	0.9	Control	99.2387	69.1769	84.2078	0.515709	0.351291	1.46804	0.142093	0.999979
ENSDART00000084373.6	0.9	Control	75.8821	95.6283	85.7552	-0.33489	0.22813	-1.46798	0.14211	0.999979
ENSDART00000031858.8	0.9	Control	20.4295	29.503	24.9662	-0.531095	0.36188	-1.4676	0.142212	0.999979
ENSDART00000151423.2	0.9	Control	15.6517	25.2397	20.4457	-0.683137	0.465525	-1.46746	0.142252	0.999979
ENSDART00000156174.3	0.9	Control	728.925	843.885	786.405	-0.211733	0.144346	-1.46685	0.142418	0.999979
ENSDART00000153203.2	0.9	Control	30.9862	47.9063	39.4463	-0.623447	0.425327	-1.4658	0.142702	0.999979
ENSDART00000067262.6	0.9	Control	78.5616	64.3149	71.4383	0.298427	0.203635	1.4655	0.142784	0.999979
ENSDART00000089747.7	0.9	Control	411.427	365.158	388.292	0.172253	0.117543	1.46545	0.142799	0.999979
ENSDART00000185084.1	0.9	Control	26.1169	53.5627	39.8398	-1.03973	0.709973	-1.46447	0.143066	0.999979
ENSDART00000134971.3	0.9	Control	67.0285	51.3444	59.1864	0.386997	0.264346	1.46398	0.143199	0.999979
ENSDART00000046663.8	0.9	Control	433.553	527.403	480.478	-0.280204	0.1914	-1.46397	0.143201	0.999979
ENSDART00000076938.6	0.9	Control	490.428	539.41	514.919	-0.13897	0.0949417	-1.46374	0.143265	0.999979
ENSDART00000135084.2	0.9	Control	3241.21	2884.7	3062.96	0.168026	0.114814	1.46347	0.14334	0.999979
ENSDART00000073440.6	0.9	Control	196.177	263.762	229.969	-0.430021	0.293848	-1.46342	0.143354	0.999979
ENSDART00000005643.8	0.9	Control	194.674	162.03	178.352	0.265082	0.181146	1.46336	0.143368	0.999979
ENSDART00000017268.10	0.9	Control	293.771	216.943	255.357	0.437351	0.298929	1.46306	0.143451	0.999979
ENSDART00000173089.2	0.9	Control	143.195	96.1192	119.657	0.572497	0.391344	1.4629	0.143495	0.999979
ENSDART00000193842.1	0.9	Control	185.583	120.622	153.103	0.623212	0.42607	1.4627	0.14355	0.999979
ENSDART00000103064.5	0.9	Control	1493.87	1353.07	1423.47	0.142842	0.0976728	1.46245	0.143617	0.999979
ENSDART00000077217.4	0.9	Control	53.3941	40.1235	46.7588	0.41007	0.280433	1.46227	0.143666	0.999979
ENSDART00000159218.3	0.9	Control	235.231	280.491	257.861	-0.254211	0.173872	-1.46206	0.143725	0.999979
ENSDART00000075514.6	0.9	Control	114.813	149.435	132.124	-0.377413	0.258157	-1.46195	0.143754	0.999979
ENSDART00000190345.1	0.9	Control	131.991	112.532	122.262	0.228871	0.156578	1.4617	0.143823	0.999979
ENSDART00000105604.5	0.9	Control	60.1845	75.9114	68.0479	-0.336065	0.229923	-1.46164	0.14384	0.999979
ENSDART00000133873.2	0.9	Control	44.7643	28.7372	36.7508	0.630297	0.431267	1.4615	0.143878	0.999979
ENSDART00000082325.6	0.9	Control	332.103	440.223	386.163	-0.406518	0.278261	-1.46092	0.144036	0.999979
ENSDART00000180329.1	0.9	Control	45.9677	33.5892	39.7785	0.460088	0.315137	1.45996	0.1443	0.999979
ENSDART00000185282.1	0.9	Control	129.08	188.394	158.737	-0.544291	0.37295	-1.45942	0.14445	0.999979
ENSDART00000188011.1	0.9	Control	120.247	157.401	138.824	-0.388936	0.266587	-1.45895	0.14458	0.999979
ENSDART00000149411.2	0.9	Control	796.41	903.738	850.074	-0.182318	0.124988	-1.45868	0.144654	0.999979
ENSDART00000002764.9	0.9	Control	928.927	814.377	871.652	0.188372	0.129187	1.45813	0.144805	0.999979
ENSDART00000176008.2	0.9	Control	306.579	269.434	288.006	0.184769	0.12676	1.45763	0.144942	0.999979
ENSDART00000081760.5	0.9	Control	38.9967	30.2585	34.6276	0.364228	0.249886	1.45758	0.144957	0.999979
ENSDART00000136578.2	0.9	Control	564.962	676.601	620.782	-0.259518	0.178119	-1.45699	0.145119	0.999979
ENSDART00000184717.1	0.9	Control	62.311	99.9545	81.1328	-0.680404	0.467324	-1.45596	0.145404	0.999979
ENSDART00000151437.3	0.9	Control	326.576	260.738	293.657	0.326357	0.224218	1.45553	0.145521	0.999979
ENSDART00000174536.2	0.9	Control	58.4745	41.582	50.0282	0.498471	0.342653	1.45474	0.145742	0.999979
ENSDART00000122972.5	0.9	Control	216.51	284.654	250.582	-0.393065	0.270267	-1.45436	0.145847	0.999979
ENSDART00000171808.2	0.9	Control	1152.18	967.185	1059.68	0.252522	0.173724	1.45358	0.146062	0.999979
ENSDART00000083314.7	0.9	Control	3483.5	3165.55	3324.53	0.138422	0.0952287	1.45358	0.146063	0.999979
ENSDART00000171433.2	0.9	Control	15.9991	25.116	20.5575	-0.639261	0.439818	-1.45347	0.146094	0.999979
ENSDART00000184729.1	0.9	Control	58.8207	41.4477	50.1342	0.508267	0.349912	1.45256	0.146347	0.999979
ENSDART00000007208.8	0.9	Control	170.507	213.899	192.203	-0.326873	0.225165	-1.4517	0.146584	0.999979
ENSDART00000161429.3	0.9	Control	62.6943	80.3497	71.522	-0.356	0.245238	-1.45165	0.146598	0.999979
ENSDART00000043774.6	0.9	Control	479.142	429.018	454.08	0.156928	0.108112	1.45154	0.14663	0.999979
ENSDART00000019976.7	0.9	Control	98.0533	79.9413	88.9973	0.299793	0.206537	1.45152	0.146636	0.999979
ENSDART00000109741.4	0.9	Control	14.2358	23.0021	18.619	-0.693358	0.477687	-1.45149	0.146643	0.999979
ENSDART00000146493.4	0.9	Control	940.586	1053.81	997.197	-0.164377	0.113282	-1.45105	0.146766	0.999979
ENSDART00000111104.5	0.9	Control	782.001	720.058	751.03	0.118681	0.0818265	1.4504	0.146946	0.999979
ENSDART00000169953.3	0.9	Control	188.806	247.474	218.14	-0.388568	0.267924	-1.45029	0.146978	0.999979
ENSDART00000093611.3	0.9	Control	924.757	798.005	861.381	0.212024	0.146304	1.44921	0.14728	0.999979
ENSDART00000059053.4	0.9	Control	96.8831	76.3868	86.635	0.340393	0.234934	1.44889	0.14737	0.999979
ENSDART00000140511.2	0.9	Control	358.122	427.405	392.764	-0.254895	0.175931	-1.44883	0.147384	0.999979
ENSDART00000142605.4	0.9	Control	209.872	165.753	187.812	0.343182	0.236905	1.44861	0.147447	0.999979
ENSDART00000136726.4	0.9	Control	277.994	310.651	294.322	-0.158743	0.109596	-1.44844	0.147495	0.999979
ENSDART00000133356.2	0.9	Control	1254.43	1095.45	1174.94	0.196487	0.135674	1.44823	0.147554	0.999979
ENSDART00000161943.2	0.9	Control	38.3366	17.0818	27.7092	1.15651	0.798603	1.44817	0.14757	0.999979
ENSDART00000131753.2	0.9	Control	6.1937	27.5954	16.8946	-2.1503	1.48502	-1.448	0.147618	0.999979
ENSDART00000104112.6	0.9	Control	284.973	346.06	315.516	-0.283936	0.196141	-1.44761	0.147726	0.999979
ENSDART00000167802.2	0.9	Control	60.2421	72.711	66.4766	-0.266316	0.184007	-1.44731	0.14781	0.999979
ENSDART00000162773.2	0.9	Control	23.8856	13.4097	18.6477	0.807532	0.558291	1.44644	0.148055	0.999979
ENSDART00000143514.2	0.9	Control	142.624	168.355	155.489	-0.238574	0.164963	-1.44623	0.148114	0.999979
ENSDART00000148369.3	0.9	Control	96.7764	59.1069	77.9416	0.711497	0.492446	1.44482	0.148508	0.999979
ENSDART00000125333.3	0.9	Control	159.194	115.814	137.504	0.460659	0.318869	1.44466	0.148552	0.999979
ENSDART00000099738.6	0.9	Control	448.471	492.173	470.322	-0.131878	0.0913132	-1.44424	0.148671	0.999979
ENSDART00000147483.3	0.9	Control	218.756	258.145	238.451	-0.240327	0.166423	-1.44407	0.148719	0.999979
ENSDART00000190346.1	0.9	Control	40.1394	52.6389	46.3891	-0.387336	0.268261	-1.44388	0.148774	0.999979
ENSDART00000144995.3	0.9	Control	110.475	84.4026	97.4389	0.383147	0.265422	1.44353	0.14887	0.999979
ENSDART00000061153.6	0.9	Control	38.2937	20.5781	29.4359	0.891846	0.617904	1.44334	0.148924	0.999979
ENSDART00000131043.3	0.9	Control	1595.42	1759.38	1677.4	-0.141249	0.0978917	-1.44291	0.149045	0.999979
ENSDART00000060812.5	0.9	Control	453.242	401.782	427.512	0.176662	0.122447	1.44277	0.149085	0.999979
ENSDART00000127943.4	0.9	Control	33.5037	43.0911	38.2974	-0.369612	0.256236	-1.44247	0.14917	0.999979
ENSDART00000089507.6	0.9	Control	611.229	520.155	565.692	0.233303	0.16176	1.44228	0.149223	0.999979
ENSDART00000052108.8	0.9	Control	28.2244	37.8007	33.0125	-0.424611	0.294644	-1.4411	0.149557	0.999979
ENSDART00000102391.4	0.9	Control	36.981	27.3649	32.173	0.444206	0.308329	1.44069	0.149672	0.999979
ENSDART00000003825.7	0.9	Control	645.56	771.563	708.561	-0.256847	0.178293	-1.44059	0.1497	0.999979
ENSDART00000166943.2	0.9	Control	85.8884	128.378	107.133	-0.576873	0.400528	-1.44028	0.149788	0.999979
ENSDART00000113532.3	0.9	Control	31.1471	43.688	37.4175	-0.490822	0.340821	-1.44012	0.149834	0.999979
ENSDART00000126533.2	0.9	Control	110.187	86.7606	98.4739	0.341701	0.237353	1.43963	0.149972	0.999979
ENSDART00000147912.2	0.9	Control	63.8319	79.139	71.4854	-0.308836	0.214529	-1.4396	0.14998	0.999979
ENSDART00000154978.2	0.9	Control	671.169	745.842	708.505	-0.151557	0.105292	-1.4394	0.150038	0.999979
ENSDART00000086686.5	0.9	Control	121.22	138.773	129.996	-0.201368	0.139966	-1.43869	0.150239	0.999979
ENSDART00000065565.5	0.9	Control	178.284	148.087	163.186	0.268448	0.186609	1.43856	0.150276	0.999979
ENSDART00000164611.2	0.9	Control	296.215	254.372	275.294	0.222468	0.154668	1.43835	0.150334	0.999979
ENSDART00000160350.2	0.9	Control	305.641	258.834	282.238	0.240115	0.166938	1.43835	0.150336	0.999979
ENSDART00000073405.2	0.9	Control	450.391	553.119	501.755	-0.2977	0.20701	-1.4381	0.150406	0.999979
ENSDART00000144001.3	0.9	Control	880.861	809.616	845.239	0.123649	0.0860023	1.43774	0.150507	0.999979
ENSDART00000156366.2	0.9	Control	350.709	446.26	398.484	-0.346844	0.241331	-1.43721	0.150658	0.999979
ENSDART00000153840.3	0.9	Control	1197.22	1048.63	1122.92	0.19245	0.133906	1.4372	0.150661	0.999979
ENSDART00000151355.2	0.9	Control	48.6845	34.6036	41.644	0.496707	0.345647	1.43703	0.150708	0.999979
ENSDART00000136987.4	0.9	Control	728.045	647.81	687.928	0.169066	0.117656	1.43695	0.150733	0.999979
ENSDART00000125892.3	0.9	Control	192.034	240.734	216.384	-0.324564	0.225888	-1.43684	0.150764	0.999979
ENSDART00000175513.2	0.9	Control	45.6219	25.7184	35.6701	0.825184	0.574402	1.4366	0.150832	0.999979
ENSDART00000162005.2	0.9	Control	869.034	743.986	806.51	0.224402	0.15625	1.43617	0.150954	0.999979
ENSDART00000191306.1	0.9	Control	47.0138	35.6217	41.3178	0.395627	0.275817	1.43438	0.151464	0.999979
ENSDART00000156861.3	0.9	Control	99.2778	119.378	109.328	-0.261807	0.182527	-1.43435	0.151474	0.999979
ENSDART00000121872.3	0.9	Control	109.733	84.9976	97.3652	0.368455	0.256897	1.43425	0.1515	0.999979
ENSDART00000147775.4	0.9	Control	81.4431	62.9277	72.1854	0.373223	0.260312	1.43375	0.151643	0.999979
ENSDART00000184745.1	0.9	Control	190.812	167.967	179.39	0.180024	0.125562	1.43375	0.151645	0.999979
ENSDART00000112895.3	0.9	Control	49.5183	64.1493	56.8338	-0.367145	0.256091	-1.43365	0.151671	0.999979
ENSDART00000161919.2	0.9	Control	194.424	222.331	208.377	-0.198362	0.138416	-1.43309	0.151832	0.999979
ENSDART00000079245.5	0.9	Control	1590.86	1300.16	1445.51	0.290643	0.202905	1.43241	0.152027	0.999979
ENSDART00000154993.3	0.9	Control	240.7	202.916	221.808	0.25034	0.174829	1.43191	0.15217	0.999979
ENSDART00000163402.2	0.9	Control	22.6363	14.1138	18.3751	0.682799	0.476869	1.43184	0.15219	0.999979
ENSDART00000185927.1	0.9	Control	109.476	128.483	118.979	-0.228665	0.159827	-1.4307	0.152515	0.999979
ENSDART00000128902.3	0.9	Control	182.55	213.864	198.207	-0.225566	0.157672	-1.4306	0.152544	0.999979
ENSDART00000093228.7	0.9	Control	99.9668	78.4536	89.2102	0.353745	0.247281	1.43054	0.152563	0.999979
ENSDART00000170794.2	0.9	Control	55.1331	40.361	47.7471	0.447912	0.313163	1.43028	0.152635	0.999979
ENSDART00000028938.7	0.9	Control	1022.19	1138.48	1080.34	-0.15391	0.107655	-1.42966	0.152813	0.999979
ENSDART00000077627.7	0.9	Control	246.008	289.958	267.983	-0.237964	0.16646	-1.42956	0.152844	0.999979
ENSDART00000159961.2	0.9	Control	53.0877	70.3349	61.7113	-0.408213	0.285668	-1.42898	0.153011	0.999979
ENSDART00000182185.1	0.9	Control	26.9325	16.9299	21.9312	0.658082	0.460581	1.42881	0.153059	0.999979
ENSDART00000131705.2	0.9	Control	687.438	620.824	654.131	0.147755	0.103439	1.42842	0.15317	0.999979
ENSDART00000157943.2	0.9	Control	219.851	317.445	268.648	-0.528442	0.369948	-1.42842	0.15317	0.999979
ENSDART00000188967.1	0.9	Control	13.3242	37.0072	25.1657	-1.47042	1.02942	-1.4284	0.153175	0.999979
ENSDART00000134204.3	0.9	Control	49.6394	37.1854	43.4124	0.428944	0.300377	1.42802	0.153285	0.999979
ENSDART00000149546.2	0.9	Control	117.323	94.6633	105.993	0.315812	0.221212	1.42764	0.153395	0.999979
ENSDART00000128811.3	0.9	Control	3383.05	2710.19	3046.62	0.320217	0.224299	1.42764	0.153396	0.999979
ENSDART00000171207.3	0.9	Control	137.04	168.197	152.619	-0.295294	0.206925	-1.42705	0.153564	0.999979
ENSDART00000153815.2	0.9	Control	12.3007	48.9793	30.64	-1.99297	1.39689	-1.42672	0.153661	0.999979
ENSDART00000151618.2	0.9	Control	154.958	135.979	145.469	0.193268	0.13558	1.4255	0.154014	0.999979
ENSDART00000133792.3	0.9	Control	16.9965	25.161	21.0788	-0.56848	0.398815	-1.42542	0.154034	0.999979
ENSDART00000060625.5	0.9	Control	34.3493	44.5232	39.4363	-0.36493	0.256037	-1.4253	0.154071	0.999979
ENSDART00000164720.2	0.9	Control	29.2065	4.91051	17.0585	2.57582	1.80722	1.42529	0.154073	0.999979
ENSDART00000138431.3	0.9	Control	60.3682	73.0285	66.6984	-0.267778	0.187888	-1.4252	0.154098	0.999979
ENSDART00000064390.5	0.9	Control	460.163	395.841	428.002	0.215296	0.151176	1.42414	0.154405	0.999979
ENSDART00000149923.2	0.9	Control	36.2486	51.5347	43.8916	-0.510722	0.358663	-1.42396	0.154458	0.999979
ENSDART00000092015.5	0.9	Control	589.537	535.836	562.686	0.139925	0.0982702	1.42388	0.154481	0.999979
ENSDART00000129916.3	0.9	Control	65.3358	85.1369	75.2363	-0.386575	0.271529	-1.42369	0.154535	0.999979
ENSDART00000172788.2	0.9	Control	757.358	586.739	672.048	0.368894	0.259137	1.42355	0.154578	0.999979
ENSDART00000166902.2	0.9	Control	86.4571	145.437	115.947	-0.750642	0.527391	-1.42331	0.154646	0.999979
ENSDART00000192584.1	0.9	Control	79.5602	65.7842	72.6722	0.271443	0.190804	1.42263	0.154844	0.999979
ENSDART00000184432.1	0.9	Control	142.061	104.671	123.366	0.442564	0.311116	1.4225	0.15488	0.999979
ENSDART00000159560.2	0.9	Control	104.369	127.272	115.82	-0.282043	0.198297	-1.42233	0.154931	0.999979
ENSDART00000139236.2	0.9	Control	251.725	214.58	233.153	0.227862	0.160237	1.42203	0.155016	0.999979
ENSDART00000113862.5	0.9	Control	1430.75	1849.12	1639.93	-0.370184	0.260344	-1.4219	0.155055	0.999979
ENSDART00000134360.3	0.9	Control	20.266	29.7638	25.0149	-0.546531	0.38468	-1.42074	0.155392	0.999979
ENSDART00000141359.2	0.9	Control	11.1957	18.6989	14.9473	-0.724281	0.509947	-1.42031	0.155519	0.999979
ENSDART00000154223.2	0.9	Control	206.616	174.218	190.417	0.242341	0.170669	1.41994	0.155624	0.999979
ENSDART00000182552.1	0.9	Control	46.1205	61.5549	53.8377	-0.415619	0.292758	-1.41967	0.155705	0.999979
ENSDART00000188822.1	0.9	Control	21.9571	32.9122	27.4347	-0.574998	0.405247	-1.41888	0.155933	0.999979
ENSDART00000154889.3	0.9	Control	88.4473	107.88	98.1635	-0.285609	0.201311	-1.41875	0.155973	0.999979
ENSDART00000168672.2	0.9	Control	438.273	363.426	400.849	0.270444	0.190692	1.41822	0.156126	0.999979
ENSDART00000074848.5	0.9	Control	35.2752	53.1631	44.2191	-0.603157	0.425318	-1.41813	0.156152	0.999979
ENSDART00000081040.7	0.9	Control	118.194	88.4924	103.343	0.417175	0.294216	1.41792	0.156214	0.999979
ENSDART00000172876.2	0.9	Control	26.3787	56.2113	41.295	-1.08979	0.76877	-1.41757	0.156317	0.999979
ENSDART00000176800.2	0.9	Control	56.1481	38.7624	47.4552	0.527153	0.372015	1.41702	0.156477	0.999979
ENSDART00000132371.2	0.9	Control	63.6758	44.2367	53.9563	0.532775	0.376052	1.41676	0.156554	0.999979
ENSDART00000100605.5	0.9	Control	29.8947	39.2778	34.5862	-0.404549	0.285556	-1.41671	0.156569	0.999979
ENSDART00000017562.7	0.9	Control	116.428	135.981	126.205	-0.224086	0.15823	-1.41621	0.156714	0.999979
ENSDART00000150336.3	0.9	Control	52.0419	35.5258	43.7839	0.549163	0.387819	1.41603	0.156767	0.999979
ENSDART00000186605.1	0.9	Control	243.203	308.692	275.948	-0.342624	0.241987	-1.41588	0.156812	0.999979
ENSDART00000108990.5	0.9	Control	48.8709	38.0431	43.457	0.355108	0.250881	1.41545	0.156938	0.999979
ENSDART00000135184.2	0.9	Control	66.0592	47.4823	56.7707	0.472517	0.333902	1.41514	0.157028	0.999979
ENSDART00000170048.2	0.9	Control	860.548	782.531	821.539	0.13588	0.0960335	1.41492	0.157093	0.999979
ENSDART00000171879.3	0.9	Control	12.7871	23.4649	18.126	-0.877802	0.620619	-1.4144	0.157245	0.999979
ENSDART00000037729.7	0.9	Control	80.9612	65.4654	73.2133	0.317811	0.224756	1.41403	0.157353	0.999979
ENSDART00000191254.1	0.9	Control	35.1321	19.9862	27.5592	0.814099	0.575747	1.41399	0.157365	0.999979
ENSDART00000186009.1	0.9	Control	47.0693	37.5184	42.2938	0.328692	0.232682	1.41262	0.157767	0.999979
ENSDART00000181844.1	0.9	Control	21.1065	30.8524	25.9795	-0.544695	0.385737	-1.41209	0.157924	0.999979
ENSDART00000179616.2	0.9	Control	39.3772	16.1145	27.7458	1.28729	0.911689	1.41198	0.157955	0.999979
ENSDART00000184484.1	0.9	Control	21.5696	31.5353	26.5524	-0.559857	0.396625	-1.41155	0.158082	0.999979
ENSDART00000136830.2	0.9	Control	70.7444	57.6458	64.1951	0.303652	0.215147	1.41137	0.158136	0.999979
ENSDART00000063347.4	0.9	Control	521.018	598.684	559.851	-0.202304	0.143343	-1.41133	0.158148	0.999979
ENSDART00000181766.1	0.9	Control	26.6813	16.6312	21.6563	0.671505	0.475911	1.41099	0.158248	0.999979
ENSDART00000189957.1	0.9	Control	165.152	133.874	149.513	0.305595	0.216591	1.41093	0.158265	0.999979
ENSDART00000045397.4	0.9	Control	372.453	325.161	348.807	0.198004	0.140381	1.41048	0.158399	0.999979
ENSDART00000060877.5	0.9	Control	426.2	353.088	389.644	0.27127	0.192339	1.41037	0.158429	0.999979
ENSDART00000045639.6	0.9	Control	288.802	319.721	304.261	-0.14596	0.103494	-1.41032	0.158444	0.999979
ENSDART00000134697.2	0.9	Control	215.769	252.372	234.07	-0.22478	0.159403	-1.41014	0.1585	0.999979
ENSDART00000159912.2	0.9	Control	324.881	283.235	304.058	0.198142	0.140562	1.40964	0.158646	0.999979
ENSDART00000145640.2	0.9	Control	45.1243	30.7946	37.9594	0.555018	0.393736	1.40962	0.158652	0.999979
ENSDART00000150429.3	0.9	Control	46.8744	33.8643	40.3693	0.457518	0.324724	1.40894	0.158852	0.999979
ENSDART00000043004.7	0.9	Control	521.848	428.372	475.11	0.28613	0.203082	1.40894	0.158853	0.999979
ENSDART00000173827.2	0.9	Control	86.3141	73.775	80.0445	0.232484	0.165092	1.4082	0.15907	0.999979
ENSDART00000180772.1	0.9	Control	38.0212	17.9771	27.9991	1.07985	0.766853	1.40815	0.159085	0.999979
ENSDART00000135889.2	0.9	Control	67.2925	46.1149	56.7037	0.545343	0.387321	1.40799	0.159135	0.999979
ENSDART00000113230.3	0.9	Control	121.439	100.698	111.068	0.275953	0.196036	1.40766	0.159231	0.999979
ENSDART00000101328.5	0.9	Control	308.185	235.213	271.699	0.389006	0.276395	1.40743	0.159301	0.999979
ENSDART00000109667.5	0.9	Control	118.903	152.38	135.641	-0.357522	0.254041	-1.40734	0.159326	0.999979
ENSDART00000134506.4	0.9	Control	66.3064	86.3642	76.3353	-0.377479	0.268386	-1.40648	0.159583	0.999979
ENSDART00000184353.1	0.9	Control	30.9825	17.8043	24.3934	0.799958	0.568848	1.40628	0.159642	0.999979
ENSDART00000132925.3	0.9	Control	24.1847	32.2331	28.2089	-0.416574	0.296286	-1.40598	0.159729	0.999979
ENSDART00000114927.4	0.9	Control	115.612	133.222	124.417	-0.206993	0.147258	-1.40566	0.159826	0.999979
ENSDART00000154783.2	0.9	Control	18.3918	29.7772	24.0845	-0.697424	0.496201	-1.40553	0.159864	0.999979
ENSDART00000041861.5	0.9	Control	215.658	267.97	241.814	-0.313731	0.22325	-1.40529	0.159935	0.999979
ENSDART00000160072.2	0.9	Control	122.493	156.162	139.328	-0.352558	0.250913	-1.4051	0.159992	0.999979
ENSDART00000136627.3	0.9	Control	22.0555	8.6991	15.3773	1.33464	0.949905	1.40502	0.160015	0.999979
ENSDART00000190208.1	0.9	Control	173.441	218.791	196.116	-0.337618	0.240315	-1.4049	0.160052	0.999979
ENSDART00000105813.5	0.9	Control	274.699	238.256	256.478	0.207962	0.148102	1.40419	0.160263	0.999979
ENSDART00000042963.6	0.9	Control	219.439	244.03	231.735	-0.157529	0.112202	-1.40398	0.160326	0.999979
ENSDART00000103532.3	0.9	Control	32.8203	42.9713	37.8958	-0.385566	0.274764	-1.40326	0.160538	0.999979
ENSDART00000166276.2	0.9	Control	27.1693	19.4343	23.3018	0.491666	0.350572	1.40247	0.160775	0.999979
ENSDART00000143067.3	0.9	Control	69.3774	54.9458	62.1616	0.329376	0.234855	1.40246	0.160777	0.999979
ENSDART00000154311.3	0.9	Control	86.7668	65.7602	76.2635	0.399937	0.285277	1.40192	0.160938	0.999979
ENSDART00000133449.3	0.9	Control	90.7205	106.284	98.5021	-0.226933	0.161878	-1.40188	0.160952	0.999979
ENSDART00000145305.3	0.9	Control	43.3085	57.7976	50.5531	-0.407248	0.290864	-1.40013	0.161475	0.999979
ENSDART00000134037.3	0.9	Control	68.9668	55.9132	62.44	0.310955	0.222167	1.39965	0.161619	0.999979
ENSDART00000157709.2	0.9	Control	34.5144	45.6363	40.0753	-0.403364	0.288246	-1.39937	0.161701	0.999979
ENSDART00000124810.4	0.9	Control	716.5	602.378	659.439	0.251014	0.179393	1.39924	0.161743	0.999979
ENSDART00000182649.1	0.9	Control	48.0838	32.4594	40.2716	0.563687	0.402869	1.39918	0.161759	0.999979
ENSDART00000136521.2	0.9	Control	393.715	466.058	429.887	-0.243398	0.173959	-1.39917	0.161762	0.999979
ENSDART00000132367.2	0.9	Control	573.369	657.934	615.651	-0.198918	0.142179	-1.39907	0.161792	0.999979
ENSDART00000168381.2	0.9	Control	223.942	176.093	200.017	0.346397	0.247623	1.39888	0.161848	0.999979
ENSDART00000135620.2	0.9	Control	55.0556	74.5315	64.7935	-0.440535	0.314956	-1.39872	0.161897	0.999979
ENSDART00000145976.2	0.9	Control	132.767	188.67	160.718	-0.508256	0.363593	-1.39787	0.162151	0.999979
ENSDART00000008248.9	0.9	Control	55.6252	74.941	65.2831	-0.431918	0.309001	-1.39779	0.162176	0.999979
ENSDART00000134516.4	0.9	Control	487.569	546.991	517.28	-0.165155	0.118184	-1.39744	0.162282	0.999979
ENSDART00000078529.5	0.9	Control	311.514	272.29	291.902	0.190481	0.136351	1.39699	0.162416	0.999979
ENSDART00000193768.1	0.9	Control	350.42	429.694	390.057	-0.2959	0.211823	-1.39692	0.162437	0.999979
ENSDART00000113582.5	0.9	Control	179.836	215.719	197.777	-0.261327	0.187102	-1.39671	0.162501	0.999979
ENSDART00000173636.2	0.9	Control	25.8995	19.2633	22.5814	0.424644	0.304042	1.39666	0.162516	0.999979
ENSDART00000144261.2	0.9	Control	48.7546	30.0632	39.4089	0.701983	0.502662	1.39653	0.162555	0.999979
ENSDART00000168443.2	0.9	Control	57.7215	41.9074	49.8145	0.459101	0.328769	1.39642	0.162587	0.999979
ENSDART00000057810.6	0.9	Control	112.334	93.03	102.682	0.271374	0.194476	1.39541	0.162891	0.999979
ENSDART00000185002.1	0.9	Control	100.9	79.8293	90.3648	0.336831	0.241389	1.39539	0.162899	0.999979
ENSDART00000004756.12	0.9	Control	2285.05	2960.33	2622.69	-0.373849	0.267951	-1.39521	0.162952	0.999979
ENSDART00000161250.2	0.9	Control	181.032	242.219	211.625	-0.420827	0.301645	-1.3951	0.162984	0.999979
ENSDART00000157427.2	0.9	Control	801.678	670.447	736.063	0.258426	0.185255	1.39498	0.163023	0.999979
ENSDART00000140804.3	0.9	Control	72.2951	4.37267	38.3339	4.0481	2.90308	1.39441	0.163193	0.999979
ENSDART00000148935.2	0.9	Control	19.0741	29.6384	24.3563	-0.640333	0.459373	-1.39393	0.163339	0.999979
ENSDART00000193012.1	0.9	Control	331.149	293.388	312.269	0.171949	0.12337	1.39377	0.163388	0.999979
ENSDART00000133593.4	0.9	Control	353.321	316.393	334.857	0.15761	0.113113	1.39339	0.163503	0.999979
ENSDART00000078052.5	0.9	Control	368.507	335.323	351.915	0.139064	0.0998044	1.39336	0.16351	0.999979
ENSDART00000138908.3	0.9	Control	36.3203	26.026	31.1732	0.478213	0.343387	1.39264	0.16373	0.999979
ENSDART00000146901.2	0.9	Control	24.4088	16.007	20.2079	0.59867	0.429953	1.39241	0.163799	0.999979
ENSDART00000193016.1	0.9	Control	81.1695	106.216	93.6929	-0.38979	0.279971	-1.39225	0.163846	0.999979
ENSDART00000140176.3	0.9	Control	16.447	25.5427	20.9949	-0.637178	0.457743	-1.392	0.163923	0.999979
ENSDART00000191671.1	0.9	Control	87.3485	103.772	95.5603	-0.248677	0.178648	-1.392	0.163924	0.999979
ENSDART00000032324.6	0.9	Control	280.86	246.325	263.592	0.19289	0.138647	1.39123	0.164156	0.999979
ENSDART00000126698.3	0.9	Control	244.284	175.316	209.8	0.481328	0.345989	1.39116	0.164176	0.999979
ENSDART00000134178.4	0.9	Control	75.9716	63.0451	69.5083	0.268724	0.193213	1.39082	0.16428	0.999979
ENSDART00000139954.2	0.9	Control	20.2054	28.4153	24.3103	-0.489341	0.351837	-1.39082	0.164281	0.999979
ENSDART00000109157.4	0.9	Control	493.698	422.469	458.084	0.223728	0.160895	1.39052	0.164371	0.999979
ENSDART00000122639.3	0.9	Control	17.2509	24.5508	20.9009	-0.508955	0.366037	-1.39045	0.164393	0.999979
ENSDART00000130083.3	0.9	Control	322.947	279.813	301.38	0.204414	0.147084	1.38977	0.164598	0.999979
ENSDART00000193772.1	0.9	Control	50.7671	35.0568	42.912	0.528422	0.380352	1.3893	0.164743	0.999979
ENSDART00000142649.4	0.9	Control	95.582	112.095	103.839	-0.228595	0.164602	-1.38877	0.164902	0.999979
ENSDART00000121886.3	0.9	Control	93.2429	109.803	101.523	-0.233553	0.168199	-1.38856	0.164967	0.999979
ENSDART00000167285.2	0.9	Control	16.0268	29.7168	22.8718	-0.882244	0.635448	-1.38838	0.165021	0.999979
ENSDART00000139382.3	0.9	Control	315.154	276.275	295.714	0.193953	0.139758	1.38778	0.165205	0.999979
ENSDART00000112930.4	0.9	Control	248.355	284.344	266.349	-0.195222	0.140699	-1.38751	0.165285	0.999979
ENSDART00000123482.4	0.9	Control	208.874	183.691	196.282	0.182113	0.131266	1.38736	0.165332	0.999979
ENSDART00000173467.2	0.9	Control	40.7231	28.5335	34.6283	0.520244	0.37501	1.38728	0.165356	0.999979
ENSDART00000034380.4	0.9	Control	22.8039	32.7189	27.7614	-0.513326	0.370105	-1.38697	0.16545	0.999979
ENSDART00000187585.1	0.9	Control	40.4511	26.7555	33.6033	0.593914	0.428352	1.38651	0.165592	0.999979
ENSDART00000148774.2	0.9	Control	73.4131	57.4348	65.4239	0.364533	0.26299	1.38611	0.165714	0.999979
ENSDART00000149532.3	0.9	Control	388.88	294.056	341.468	0.404531	0.291937	1.38568	0.165845	0.999979
ENSDART00000100650.6	0.9	Control	21.9318	32.9203	27.4261	-0.594194	0.428815	-1.38567	0.165848	0.999979
ENSDART00000084868.4	0.9	Control	59.7066	46.9174	53.312	0.350665	0.253076	1.38561	0.165866	0.999979
ENSDART00000144013.2	0.9	Control	890.145	958.117	924.131	-0.107338	0.077486	-1.38525	0.165975	0.999979
ENSDART00000138769.3	0.9	Control	21.1667	29.6762	25.4214	-0.477504	0.344776	-1.38497	0.166062	0.999979
ENSDART00000131830.2	0.9	Control	34.1518	89.961	62.0564	-1.39767	1.0092	-1.38493	0.166074	0.999979
ENSDART00000173698.2	0.9	Control	857.683	1017.73	937.704	-0.247056	0.178437	-1.38456	0.166187	0.999979
ENSDART00000162551.2	0.9	Control	11.4274	22.0025	16.7149	-0.954398	0.689353	-1.38448	0.16621	0.999979
ENSDART00000139999.2	0.9	Control	635.765	891.774	763.769	-0.487735	0.352354	-1.38422	0.166292	0.999979
ENSDART00000034541.7	0.9	Control	427.991	469.301	448.646	-0.131984	0.0953504	-1.3842	0.166298	0.999979
ENSDART00000074256.6	0.9	Control	670.811	625.324	648.067	0.104053	0.0751758	1.38412	0.166321	0.999979
ENSDART00000182286.1	0.9	Control	51.5856	77.152	64.3688	-0.587347	0.424439	-1.38382	0.166413	0.999979
ENSDART00000128985.4	0.9	Control	663.421	730.081	696.751	-0.138685	0.100222	-1.38377	0.166429	0.999979
ENSDART00000193174.1	0.9	Control	65.2351	52.1359	58.6855	0.335817	0.242729	1.38351	0.16651	0.999979
ENSDART00000153581.3	0.9	Control	17.5945	28.2811	22.9378	-0.687532	0.497144	-1.38296	0.166676	0.999979
ENSDART00000182225.1	0.9	Control	31.7008	46.0824	38.8916	-0.542976	0.392674	-1.38276	0.166737	0.999979
ENSDART00000104303.5	0.9	Control	3117.49	2881.87	2999.68	0.112488	0.08139	1.38208	0.166946	0.999979
ENSDART00000191069.1	0.9	Control	20.3354	4.23934	12.2874	2.26456	1.63918	1.38152	0.167119	0.999979
ENSDART00000138881.3	0.9	Control	40.8668	67.1309	53.9989	-0.719724	0.521073	-1.38123	0.167207	0.999979
ENSDART00000189770.1	0.9	Control	95.7191	67.9092	81.8141	0.495501	0.35884	1.38084	0.167328	0.999979
ENSDART00000031499.9	0.9	Control	155.91	131.462	143.686	0.25055	0.18147	1.38066	0.167382	0.999979
ENSDART00000160687.2	0.9	Control	318.159	374.409	346.284	-0.23413	0.169614	-1.38037	0.167472	0.999979
ENSDART00000168181.2	0.9	Control	23.11	34.8573	28.9836	-0.587233	0.425568	-1.37988	0.167624	0.999979
ENSDART00000157139.3	0.9	Control	583.902	515.066	549.484	0.181291	0.131397	1.37972	0.167673	0.999979
ENSDART00000049171.7	0.9	Control	774.042	978.341	876.191	-0.336793	0.244186	-1.37925	0.167818	0.999979
ENSDART00000190721.1	0.9	Control	198.163	157.714	177.938	0.328196	0.238004	1.37895	0.16791	0.999979
ENSDART00000191931.1	0.9	Control	33.6661	24.8936	29.2798	0.426761	0.309551	1.37865	0.168004	0.999979
ENSDART00000159033.2	0.9	Control	739.479	655.248	697.364	0.171702	0.124584	1.3782	0.168141	0.999979
ENSDART00000010757.7	0.9	Control	1861.08	1735.59	1798.33	0.100661	0.0730508	1.37795	0.168217	0.999979
ENSDART00000191186.1	0.9	Control	30.4474	45.7393	38.0933	-0.576669	0.418557	-1.37776	0.168279	0.999979
ENSDART00000190924.1	0.9	Control	530.194	466.672	498.433	0.184892	0.134209	1.37764	0.168315	0.999979
ENSDART00000060729.6	0.9	Control	151.24	128.569	139.904	0.232447	0.168782	1.3772	0.168449	0.999979
ENSDART00000090397.6	0.9	Control	292.879	347.204	320.041	-0.243229	0.176613	-1.37719	0.168455	0.999979
ENSDART00000137631.2	0.9	Control	30.2268	45.7539	37.9904	-0.59664	0.433606	-1.376	0.168823	0.999979
ENSDART00000140540.3	0.9	Control	521.774	451.843	486.809	0.209582	0.152314	1.37599	0.168825	0.999979
ENSDART00000019527.10	0.9	Control	106.429	79.8975	93.1632	0.415703	0.302114	1.37598	0.168829	0.999979
ENSDART00000184576.1	0.9	Control	37.2027	18.8516	28.0272	0.981383	0.713363	1.37571	0.168911	0.999979
ENSDART00000165230.2	0.9	Control	35.1781	23.9974	29.5878	0.544822	0.396037	1.37569	0.168919	0.999979
ENSDART00000165885.2	0.9	Control	52.7082	39.3137	46.0109	0.423613	0.30806	1.3751	0.1691	0.999979
ENSDART00000143245.2	0.9	Control	57.6723	72.0039	64.8381	-0.321157	0.233649	-1.37453	0.169278	0.999979
ENSDART00000101142.5	0.9	Control	167.375	141.462	154.419	0.236502	0.172094	1.37426	0.16936	0.999979
ENSDART00000173126.2	0.9	Control	142.401	115.331	128.866	0.302925	0.220457	1.37408	0.169418	0.999979
ENSDART00000097274.4	0.9	Control	190.534	236.038	213.286	-0.306331	0.222947	-1.37401	0.169438	0.999979
ENSDART00000183015.1	0.9	Control	68.8217	107.717	88.2695	-0.645152	0.469599	-1.37384	0.169492	0.999979
ENSDART00000122423.3	0.9	Control	37.8057	95.0388	66.4222	-1.33158	0.96941	-1.37359	0.169568	0.999979
ENSDART00000173547.2	0.9	Control	21.4855	10.5341	16.0098	1.01835	0.741461	1.37344	0.169616	0.999979
ENSDART00000158836.2	0.9	Control	299.036	256.318	277.677	0.221228	0.161106	1.37319	0.169695	0.999979
ENSDART00000135344.2	0.9	Control	5294.76	4967.42	5131.09	0.0916321	0.0667461	1.37285	0.1698	0.999979
ENSDART00000110639.4	0.9	Control	85.1042	106.992	96.0482	-0.331558	0.241593	-1.37238	0.169945	0.999979
ENSDART00000160929.2	0.9	Control	367.83	482.444	425.137	-0.392363	0.285901	-1.37238	0.169946	0.999979
ENSDART00000041036.6	0.9	Control	355.643	315.144	335.393	0.170923	0.124549	1.37234	0.169957	0.999979
ENSDART00000163079.2	0.9	Control	35.5434	10.2297	22.8866	1.79074	1.30493	1.37229	0.169973	0.999979
ENSDART00000144600.3	0.9	Control	33.9248	44.0929	39.0088	-0.37228	0.271323	-1.37209	0.170035	0.999979
ENSDART00000048130.7	0.9	Control	198.466	163.658	181.062	0.275154	0.200605	1.37162	0.170182	0.999979
ENSDART00000148405.3	0.9	Control	546.034	619.289	582.662	-0.180415	0.131537	-1.37159	0.17019	0.999979
ENSDART00000159730.2	0.9	Control	79.8316	111.839	95.8353	-0.489729	0.357052	-1.37159	0.170191	0.999979
ENSDART00000142366.3	0.9	Control	16.6763	55.6497	36.163	-1.73942	1.26826	-1.37151	0.170216	0.999979
ENSDART00000027214.7	0.9	Control	1153.95	1038.25	1096.1	0.151432	0.110461	1.37091	0.170403	0.999979
ENSDART00000153624.2	0.9	Control	22.3972	14.6168	18.507	0.614601	0.448372	1.37074	0.170456	0.999979
ENSDART00000100060.5	0.9	Control	1515.96	1331.93	1423.94	0.187674	0.136946	1.37043	0.170553	0.999979
ENSDART00000102411.5	0.9	Control	665.322	770.915	718.119	-0.211715	0.154529	-1.37007	0.170666	0.999979
ENSDART00000194635.1	0.9	Control	40.6659	52.4876	46.5767	-0.367287	0.268155	-1.36968	0.170786	0.999979
ENSDART00000187575.1	0.9	Control	172.399	309.219	240.809	-0.8431	0.6157	-1.36934	0.170894	0.999979
ENSDART00000153229.2	0.9	Control	32.275	48.5914	40.4332	-0.60223	0.439822	-1.36926	0.170918	0.999979
ENSDART00000194732.1	0.9	Control	4418.93	2325.74	3372.33	0.926037	0.676405	1.36906	0.170982	0.999979
ENSDART00000188628.1	0.9	Control	95.8573	134.044	114.951	-0.477847	0.349126	-1.3687	0.171094	0.999979
ENSDART00000036649.8	0.9	Control	1448.68	1328	1388.34	0.125974	0.0920524	1.36851	0.171153	0.999979
ENSDART00000058484.6	0.9	Control	1075.53	1001.46	1038.5	0.103407	0.0755673	1.36841	0.171185	0.999979
ENSDART00000181524.1	0.9	Control	77.9759	107.546	92.7609	-0.46392	0.339043	-1.36832	0.171211	0.999979
ENSDART00000167845.2	0.9	Control	89.2683	120.643	104.956	-0.434775	0.317868	-1.36779	0.171379	0.999979
ENSDART00000148080.2	0.9	Control	203.527	183.328	193.428	0.156668	0.114543	1.36777	0.171383	0.999979
ENSDART00000057642.6	0.9	Control	718.842	665.58	692.211	0.107595	0.0786664	1.36774	0.171394	0.999979
ENSDART00000114977.4	0.9	Control	17.4777	32.1765	24.8271	-0.889725	0.650771	-1.36719	0.171567	0.999979
ENSDART00000156797.2	0.9	Control	87.4164	70.9217	79.169	0.301298	0.220407	1.367	0.171624	0.999979
ENSDART00000148553.2	0.9	Control	32.1793	21.3505	26.7649	0.585228	0.428189	1.36675	0.171703	0.999979
ENSDART00000141400.3	0.9	Control	46.0647	58.7949	52.4298	-0.358268	0.262137	-1.36672	0.171713	0.999979
ENSDART00000122138.3	0.9	Control	37.3588	55.2514	46.3051	-0.56932	0.416583	-1.36664	0.171737	0.999979
ENSDART00000093383.7	0.9	Control	544.219	502.358	523.288	0.114894	0.0840763	1.36655	0.171767	0.999979
ENSDART00000028349.8	0.9	Control	22.5673	33.4485	28.0079	-0.559823	0.409674	-1.36651	0.171779	0.999979
ENSDART00000149061.3	0.9	Control	309.923	349.062	329.492	-0.168829	0.123593	-1.36601	0.171936	0.999979
ENSDART00000058613.6	0.9	Control	21.5715	39.3711	30.4713	-0.864736	0.633259	-1.36553	0.172085	0.999979
ENSDART00000152137.2	0.9	Control	15.3563	22.8279	19.0921	-0.580082	0.424924	-1.36514	0.172208	0.999979
ENSDART00000159846.2	0.9	Control	57.223	75.6306	66.4268	-0.409801	0.300228	-1.36497	0.172263	0.999979
ENSDART00000154389.2	0.9	Control	300.557	367.198	333.878	-0.289568	0.212153	-1.3649	0.172284	0.999979
ENSDART00000150439.3	0.9	Control	68.3317	98.8066	83.5692	-0.530191	0.388636	-1.36424	0.172493	0.999979
ENSDART00000153351.3	0.9	Control	33.7327	43.4184	38.5756	-0.350073	0.256741	-1.36353	0.172716	0.999979
ENSDART00000111561.4	0.9	Control	70.3578	53.2322	61.795	0.410187	0.300943	1.363	0.172881	0.999979
ENSDART00000048440.8	0.9	Control	87.9475	70.1254	79.0364	0.331076	0.242917	1.36292	0.172908	0.999979
ENSDART00000192353.1	0.9	Control	83.6457	103.357	93.5016	-0.297436	0.218255	-1.36279	0.172947	0.999979
ENSDART00000081606.5	0.9	Control	44.6205	30.4061	37.5133	0.541572	0.397433	1.36267	0.172986	0.999979
ENSDART00000186783.1	0.9	Control	82.3481	66.6602	74.5042	0.31353	0.230127	1.36242	0.173065	0.999979
ENSDART00000134969.2	0.9	Control	45.8944	57.0996	51.497	-0.306896	0.225312	-1.36209	0.17317	0.999979
ENSDART00000078216.6	0.9	Control	57.2493	88.1382	72.6938	-0.62759	0.46077	-1.36205	0.173183	0.999979
ENSDART00000012822.9	0.9	Control	33.8643	25.0833	29.4738	0.439777	0.322907	1.36193	0.17322	0.999979
ENSDART00000151915.2	0.9	Control	35.2518	55.2301	45.241	-0.64267	0.471985	-1.36163	0.173314	0.999979
ENSDART00000140626.3	0.9	Control	148.774	123.337	136.056	0.271553	0.19947	1.36137	0.173397	0.999979
ENSDART00000015136.10	0.9	Control	213.369	187.294	200.331	0.188646	0.138594	1.36114	0.17347	0.999979
ENSDART00000193492.1	0.9	Control	14.2835	24.713	19.4983	-0.781125	0.573902	-1.36108	0.173489	0.999979
ENSDART00000165216.2	0.9	Control	181.275	206.441	193.858	-0.195062	0.143341	-1.36083	0.173569	0.999979
ENSDART00000075632.6	0.9	Control	1229.59	1144.51	1187.05	0.102245	0.0751404	1.36072	0.173601	0.999979
ENSDART00000008115.7	0.9	Control	38.3702	48.8708	43.6205	-0.3504	0.257514	-1.3607	0.173609	0.999979
ENSDART00000109277.5	0.9	Control	755.653	669.997	712.825	0.172764	0.126983	1.36053	0.173663	0.999979
ENSDART00000159606.2	0.9	Control	75.2298	58.3459	66.7879	0.373171	0.274445	1.35973	0.173917	0.999979
ENSDART00000157568.2	0.9	Control	32.0456	21.1788	26.6122	0.608387	0.447436	1.35972	0.173919	0.999979
ENSDART00000186035.1	0.9	Control	171.345	221.537	196.441	-0.371009	0.272893	-1.35954	0.173975	0.999979
ENSDART00000163152.2	0.9	Control	84.7583	68.5661	76.6622	0.308186	0.226714	1.35936	0.174033	0.999979
ENSDART00000125617.3	0.9	Control	117.565	102.011	109.788	0.206351	0.151834	1.35906	0.174128	0.999979
ENSDART00000182731.1	0.9	Control	64.6459	47.6632	56.1545	0.443183	0.326249	1.35842	0.174331	0.999979
ENSDART00000005025.7	0.9	Control	61.8324	41.653	51.7427	0.564112	0.415348	1.35817	0.174411	0.999979
ENSDART00000191201.1	0.9	Control	142.503	119.648	131.076	0.257793	0.189811	1.35815	0.174415	0.999979
ENSDART00000153653.3	0.9	Control	128.976	108.832	118.904	0.245308	0.180651	1.35791	0.174492	0.999979
ENSDART00000166798.2	0.9	Control	26.9451	54.188	40.5665	-1.01305	0.746057	-1.35787	0.174506	0.999979
ENSDART00000099570.6	0.9	Control	40.3706	54.0997	47.2351	-0.415622	0.306099	-1.3578	0.174526	0.999979
ENSDART00000188570.1	0.9	Control	107.025	150.21	128.618	-0.490258	0.361069	-1.3578	0.174529	0.999979
ENSDART00000189577.1	0.9	Control	26.8194	8.5002	17.6598	1.64691	1.21313	1.35757	0.1746	0.999979
ENSDART00000156553.2	0.9	Control	168.51	201.902	185.206	-0.260839	0.192215	-1.35702	0.174776	0.999979
ENSDART00000025326.7	0.9	Control	5441.55	5106.23	5273.89	0.0917237	0.0676065	1.35673	0.174867	0.999979
ENSDART00000187794.1	0.9	Control	19.6203	8.96716	14.2937	1.11282	0.820288	1.35662	0.174901	0.999979
ENSDART00000142422.4	0.9	Control	30.2215	19.3568	24.7892	0.645477	0.475846	1.35648	0.174946	0.999979
ENSDART00000151172.2	0.9	Control	44.7315	32.4264	38.579	0.465908	0.343506	1.35633	0.174994	0.999979
ENSDART00000126769.2	0.9	Control	32.3124	21.0489	26.6807	0.61854	0.456266	1.35566	0.175208	0.999979
ENSDART00000154109.2	0.9	Control	1018.12	912.028	965.072	0.157537	0.116224	1.35547	0.175269	0.999979
ENSDART00000109053.3	0.9	Control	693.934	822.745	758.34	-0.245824	0.181406	-1.3551	0.175385	0.999979
ENSDART00000110783.5	0.9	Control	1128.48	1000.83	1064.66	0.173194	0.127824	1.35495	0.175435	0.999979
ENSDART00000177303.2	0.9	Control	614.38	740.409	677.395	-0.26832	0.198044	-1.35485	0.175466	0.999979
ENSDART00000091070.5	0.9	Control	414.687	366.283	390.485	0.183615	0.135549	1.3546	0.175545	0.999979
ENSDART00000133957.2	0.9	Control	41.1497	31.3527	36.2512	0.396663	0.292849	1.3545	0.175578	0.999979
ENSDART00000136300.4	0.9	Control	65.227	19.6156	42.4213	1.73102	1.27833	1.35413	0.175696	0.999979
ENSDART00000013434.11	0.9	Control	1051.37	977.9	1014.64	0.102401	0.0756299	1.35398	0.175744	0.999979
ENSDART00000171446.2	0.9	Control	34.0399	53.6321	43.836	-0.654373	0.483442	-1.35357	0.175873	0.999979
ENSDART00000185223.1	0.9	Control	86.3496	107.278	96.814	-0.310794	0.229612	-1.35356	0.175875	0.999979
ENSDART00000170553.2	0.9	Control	23.0882	33.9865	28.5373	-0.574729	0.424645	-1.35343	0.175917	0.999979
ENSDART00000192815.1	0.9	Control	615.265	437.609	526.437	0.492569	0.363962	1.35335	0.175943	0.999979
ENSDART00000178475.2	0.9	Control	644.933	556.846	600.89	0.213697	0.15796	1.35285	0.176103	0.999979
ENSDART00000028044.8	0.9	Control	262.697	234.215	248.456	0.166454	0.123052	1.35271	0.176148	0.999979
ENSDART00000132315.3	0.9	Control	23.6325	32.7442	28.1884	-0.461612	0.341306	-1.35249	0.176219	0.999979
ENSDART00000164234.2	0.9	Control	55.7084	43.4222	49.5653	0.365076	0.270035	1.35196	0.176389	0.999979
ENSDART00000008698.6	0.9	Control	1130.86	1026.62	1078.74	0.137977	0.102065	1.35186	0.176421	0.999979
ENSDART00000132637.2	0.9	Control	50.3895	65.9482	58.1688	-0.379209	0.280544	-1.35169	0.176473	0.999979
ENSDART00000082353.8	0.9	Control	599.404	697.569	648.486	-0.218612	0.161736	-1.35165	0.176486	0.999979
ENSDART00000081092.6	0.9	Control	439.538	522.676	481.107	-0.248575	0.183929	-1.35148	0.176542	0.999979
ENSDART00000137985.3	0.9	Control	16.6411	26.0476	21.3443	-0.637708	0.471945	-1.35123	0.176621	0.999979
ENSDART00000078206.5	0.9	Control	176.236	90.5222	133.379	0.961909	0.71193	1.35113	0.176654	0.999979
ENSDART00000185106.1	0.9	Control	117.544	136.448	126.996	-0.218952	0.162087	-1.35083	0.176748	0.999979
ENSDART00000180746.1	0.9	Control	57.5952	43.2593	50.4273	0.409717	0.303326	1.35075	0.176776	0.999979
ENSDART00000121660.3	0.9	Control	16.6135	29.1504	22.882	-0.822047	0.608588	-1.35075	0.176777	0.999979
ENSDART00000192920.1	0.9	Control	126.632	104.925	115.779	0.263664	0.19537	1.34957	0.177155	0.999979
ENSDART00000158386.3	0.9	Control	154.773	130.732	142.752	0.238611	0.17682	1.34946	0.177191	0.999979
ENSDART00000192619.1	0.9	Control	73.6126	99.8639	86.7382	-0.438619	0.325071	-1.3493	0.17724	0.999979
ENSDART00000149474.2	0.9	Control	30.8348	43.428	37.1314	-0.487957	0.361835	-1.34856	0.177478	0.999979
ENSDART00000158782.2	0.9	Control	35.1868	26.903	31.0449	0.399904	0.296576	1.3484	0.177528	0.999979
ENSDART00000156800.2	0.9	Control	25.452	34.8915	30.1718	-0.461781	0.342469	-1.34838	0.177535	0.999979
ENSDART00000132121.3	0.9	Control	749.828	636.024	692.926	0.236687	0.175619	1.34773	0.177745	0.999979
ENSDART00000156427.3	0.9	Control	21.6164	33.5786	27.5975	-0.623117	0.462476	-1.34735	0.177868	0.999979
ENSDART00000132093.2	0.9	Control	138.553	157.267	147.91	-0.179582	0.133362	-1.34658	0.178115	0.999979
ENSDART00000056065.8	0.9	Control	216.491	248.127	232.309	-0.197537	0.146713	-1.34642	0.178168	0.999979
ENSDART00000194448.1	0.9	Control	22.9859	32.2382	27.6121	-0.49022	0.364095	-1.34641	0.178172	0.999979
ENSDART00000164257.2	0.9	Control	29.7761	38.9706	34.3734	-0.383575	0.284942	-1.34615	0.178254	0.999979
ENSDART00000083421.7	0.9	Control	246.437	282.171	264.304	-0.197569	0.146772	-1.3461	0.178271	0.999979
ENSDART00000185419.1	0.9	Control	48.4032	36.0949	42.249	0.430962	0.320174	1.34603	0.178294	0.999979
ENSDART00000034979.6	0.9	Control	475.22	429.428	452.324	0.144553	0.10742	1.34568	0.178406	0.999979
ENSDART00000190491.1	0.9	Control	220.022	251.548	235.785	-0.191979	0.142694	-1.34539	0.178501	0.999979
ENSDART00000163162.2	0.9	Control	293.47	251.714	272.592	0.220578	0.164014	1.34488	0.178664	0.999979
ENSDART00000134593.3	0.9	Control	46.6042	36.1339	41.369	0.370755	0.27569	1.34482	0.178682	0.999979
ENSDART00000061203.6	0.9	Control	829.542	763.422	796.482	0.118306	0.0879721	1.34481	0.178687	0.999979
ENSDART00000151012.2	0.9	Control	18.731	28.4993	23.6152	-0.602306	0.447915	-1.34469	0.178726	0.999979
ENSDART00000101306.6	0.9	Control	501.742	565.356	533.549	-0.171755	0.12777	-1.34425	0.178867	0.999979
ENSDART00000164612.2	0.9	Control	2135.73	1923.35	2029.54	0.150832	0.11222	1.34408	0.178921	0.999979
ENSDART00000003845.9	0.9	Control	4464.05	3436.4	3950.23	0.377316	0.280821	1.34362	0.179072	0.999979
ENSDART00000002241.7	0.9	Control	153.864	118.764	136.314	0.371151	0.276252	1.34352	0.179102	0.999979
ENSDART00000108670.4	0.9	Control	272.019	312.441	292.23	-0.201206	0.14976	-1.34352	0.179103	0.999979
ENSDART00000149135.3	0.9	Control	95.5985	36.7613	66.1799	1.37821	1.0259	1.34342	0.179135	0.999979
ENSDART00000138254.2	0.9	Control	2.74286	20.362	11.5524	-2.88994	2.15153	-1.3432	0.179207	0.999979
ENSDART00000162429.2	0.9	Control	595.843	509.13	552.486	0.227311	0.16926	1.34297	0.179281	0.999979
ENSDART00000180991.1	0.9	Control	332.317	383.126	357.721	-0.20474	0.152454	-1.34297	0.179283	0.999979
ENSDART00000142337.2	0.9	Control	61.1354	73.5376	67.3365	-0.261838	0.19497	-1.34296	0.179284	0.999979
ENSDART00000144269.2	0.9	Control	187.908	163.175	175.542	0.206707	0.153965	1.34256	0.179414	0.999979
ENSDART00000180957.1	0.9	Control	260.801	289.688	275.244	-0.154142	0.114821	-1.34245	0.179451	0.999979
ENSDART00000188296.1	0.9	Control	11.6859	26.0405	18.8632	-1.1462	0.854011	-1.34213	0.179553	0.999979
ENSDART00000053875.5	0.9	Control	93.6047	76.4816	85.0431	0.302383	0.22531	1.34207	0.179572	0.999979
ENSDART00000184964.1	0.9	Control	265.277	226.097	245.687	0.226784	0.169002	1.3419	0.179628	0.999979
ENSDART00000009952.9	0.9	Control	690.365	640.918	665.641	0.106558	0.0794244	1.34163	0.179715	0.999979
ENSDART00000164268.2	0.9	Control	72.6288	100.476	86.5521	-0.468086	0.348899	-1.34161	0.179722	0.999979
ENSDART00000102706.5	0.9	Control	155.57	181.439	168.505	-0.218859	0.163157	-1.3414	0.179791	0.999979
ENSDART00000087039.7	0.9	Control	401.182	363.589	382.386	0.143989	0.10735	1.34131	0.179821	0.999979
ENSDART00000158852.2	0.9	Control	167.594	145.357	156.476	0.210251	0.156831	1.34062	0.180044	0.999979
ENSDART00000140335.3	0.9	Control	174.769	115.738	145.254	0.594096	0.443302	1.34016	0.180192	0.999979
ENSDART00000176716.2	0.9	Control	238.201	272.81	255.506	-0.194239	0.144941	-1.34012	0.180205	0.999979
ENSDART00000013079.9	0.9	Control	897.195	816.113	856.654	0.136381	0.10177	1.34009	0.180217	0.999979
ENSDART00000165932.3	0.9	Control	2935.98	2605.28	2770.63	0.173089	0.129173	1.33997	0.180254	0.999979
ENSDART00000157700.2	0.9	Control	43.3028	30.4665	36.8846	0.51225	0.382285	1.33997	0.180255	0.999979
ENSDART00000177852.2	0.9	Control	45.93	66.0894	56.0097	-0.525941	0.392619	-1.33957	0.180386	0.999979
ENSDART00000109735.4	0.9	Control	47.8859	61.3488	54.6174	-0.34434	0.257063	-1.33952	0.180403	0.999979
ENSDART00000181513.1	0.9	Control	279.78	200.179	239.979	0.483639	0.361252	1.33879	0.18064	0.999979
ENSDART00000122359.3	0.9	Control	102.733	125.768	114.251	-0.297132	0.222075	-1.33798	0.180902	0.999979
ENSDART00000163369.3	0.9	Control	447.879	484.271	466.075	-0.111898	0.0836395	-1.33786	0.180943	0.999979
ENSDART00000145366.2	0.9	Control	76.6922	97.3525	87.0224	-0.344244	0.257315	-1.33783	0.180953	0.999979
ENSDART00000100063.6	0.9	Control	267.67	303.795	285.732	-0.185029	0.138375	-1.33716	0.181171	0.999979
ENSDART00000111858.4	0.9	Control	151.504	179.899	165.701	-0.248217	0.185688	-1.33674	0.181306	0.999979
ENSDART00000108477.3	0.9	Control	1449.58	1569.36	1509.47	-0.113488	0.0849085	-1.3366	0.181355	0.999979
ENSDART00000135431.2	0.9	Control	51.9797	63.6206	57.8001	-0.290957	0.21778	-1.33601	0.181546	0.999979
ENSDART00000157781.2	0.9	Control	231.053	281.514	256.283	-0.286547	0.214574	-1.33543	0.181737	0.999979
ENSDART00000160463.2	0.9	Control	22.445	36.1511	29.298	-0.672138	0.503365	-1.33529	0.181781	0.999979
ENSDART00000075826.5	0.9	Control	49.2042	38.6254	43.9148	0.349863	0.262027	1.33522	0.181806	0.999979
ENSDART00000145980.3	0.9	Control	111.372	96.7521	104.062	0.201269	0.15074	1.33521	0.181809	0.999979
ENSDART00000133259.3	0.9	Control	20.4406	7.43733	13.939	1.4436	1.08162	1.33466	0.181987	0.999979
ENSDART00000187115.1	0.9	Control	164.062	143.418	153.74	0.198922	0.149087	1.33427	0.182114	0.999979
ENSDART00000129634.3	0.9	Control	119.646	140.966	130.306	-0.243052	0.18222	-1.33384	0.182257	0.999979
ENSDART00000137131.3	0.9	Control	231.996	256.705	244.35	-0.147457	0.110567	-1.33365	0.182318	0.999979
ENSDART00000143668.2	0.9	Control	52.5447	62.987	57.7658	-0.265033	0.198803	-1.33315	0.182483	0.999979
ENSDART00000128110.4	0.9	Control	104.916	132.204	118.56	-0.3378	0.253397	-1.33308	0.182505	0.999979
ENSDART00000078385.6	0.9	Control	952.447	866.833	909.64	0.136386	0.102357	1.33245	0.182713	0.999979
ENSDART00000157238.2	0.9	Control	19.7228	26.5504	23.1366	-0.437641	0.328456	-1.33242	0.182722	0.999979
ENSDART00000159851.2	0.9	Control	25.5021	33.0133	29.2577	-0.369342	0.277208	-1.33236	0.182741	0.999979
ENSDART00000022640.10	0.9	Control	96.325	123.944	110.134	-0.35895	0.269496	-1.33193	0.182883	0.999979
ENSDART00000139689.3	0.9	Control	88.763	104.454	96.6083	-0.231911	0.174158	-1.33161	0.182988	0.999979
ENSDART00000169413.2	0.9	Control	863.599	669.252	766.425	0.368846	0.277013	1.33151	0.18302	0.999979
ENSDART00000193206.1	0.9	Control	48.0729	33.3064	40.6896	0.526276	0.395289	1.33137	0.183067	0.999979
ENSDART00000193299.1	0.9	Control	17.4031	32.6879	25.0455	-0.919726	0.690921	-1.33116	0.183136	0.999979
ENSDART00000136961.3	0.9	Control	638.233	698.303	668.268	-0.130921	0.0983805	-1.33076	0.183267	0.999979
ENSDART00000180220.1	0.9	Control	53.4227	3.65897	28.5408	3.86767	2.90667	1.33062	0.183314	0.999979
ENSDART00000169441.2	0.9	Control	597.056	762.963	680.01	-0.353784	0.26598	-1.33011	0.183481	0.999979
ENSDART00000186344.1	0.9	Control	1095.31	941.485	1018.4	0.218392	0.164217	1.3299	0.183552	0.999979
ENSDART00000132109.2	0.9	Control	44.2614	54.4706	49.366	-0.290367	0.218388	-1.32959	0.183654	0.999979
ENSDART00000003834.10	0.9	Control	348.082	309.448	328.765	0.16679	0.125451	1.32952	0.183676	0.999979
ENSDART00000182721.1	0.9	Control	92.0431	70.8655	81.4543	0.386674	0.290854	1.32945	0.183701	0.999979
ENSDART00000147518.2	0.9	Control	213.037	189.349	201.193	0.173588	0.130583	1.32933	0.183739	0.999979
ENSDART00000142753.3	0.9	Control	413.228	467.448	440.338	-0.177912	0.133875	-1.32894	0.183868	0.999979
ENSDART00000180617.1	0.9	Control	69.8377	56.0469	62.9423	0.313737	0.236136	1.32863	0.18397	0.999979
ENSDART00000192305.1	0.9	Control	28.9207	39.4699	34.1953	-0.456298	0.343451	-1.32857	0.18399	0.999979
ENSDART00000192939.1	0.9	Control	29.6605	17.4943	23.5774	0.743144	0.559357	1.32857	0.18399	0.999979
ENSDART00000005366.8	0.9	Control	697.948	591.891	644.919	0.238943	0.179853	1.32855	0.183998	0.999979
ENSDART00000151625.3	0.9	Control	1125.59	902.078	1013.83	0.32021	0.241077	1.32825	0.184096	0.999979
ENSDART00000111754.4	0.9	Control	373.197	311.417	342.307	0.26152	0.196941	1.32791	0.184209	0.999979
ENSDART00000012470.7	0.9	Control	437.365	488.128	462.747	-0.158967	0.119731	-1.32769	0.184279	0.999979
ENSDART00000181038.1	0.9	Control	199.626	231.747	215.687	-0.218726	0.164745	-1.32766	0.18429	0.999979
ENSDART00000125616.4	0.9	Control	237.765	275.533	256.649	-0.210696	0.158707	-1.32757	0.184319	0.999979
ENSDART00000132820.3	0.9	Control	319.42	357.615	338.518	-0.161157	0.121393	-1.32757	0.18432	0.999979
ENSDART00000166013.2	0.9	Control	38.2916	50.7814	44.5365	-0.395533	0.297938	-1.32757	0.184321	0.999979
ENSDART00000182109.1	0.9	Control	91.9015	55.8582	73.8798	0.714088	0.537917	1.32751	0.184341	0.999979
ENSDART00000112364.5	0.9	Control	540.522	1091.8	816.163	-1.01454	0.764385	-1.32727	0.18442	0.999979
ENSDART00000125013.3	0.9	Control	20.8187	13.1493	16.984	0.662555	0.4992	1.32723	0.184432	0.999979
ENSDART00000137618.3	0.9	Control	203.334	227.68	215.507	-0.158789	0.119647	-1.32715	0.18446	0.999979
ENSDART00000182166.1	0.9	Control	42.3805	33.5213	37.9509	0.33092	0.249389	1.32692	0.184534	0.999979
ENSDART00000018270.7	0.9	Control	875.137	956.943	916.04	-0.12851	0.0968594	-1.32677	0.184585	0.999979
ENSDART00000143026.3	0.9	Control	35.3944	26.8823	31.1383	0.386952	0.291712	1.32649	0.184678	0.999979
ENSDART00000109138.4	0.9	Control	443.771	391.761	417.766	0.180114	0.135825	1.32607	0.184815	0.999979
ENSDART00000184854.1	0.9	Control	200.003	173.645	186.824	0.20767	0.156694	1.32532	0.185065	0.999979
ENSDART00000181216.1	0.9	Control	20.5516	7.10972	13.8307	1.52468	1.15059	1.32513	0.185127	0.999979
ENSDART00000183222.1	0.9	Control	226.205	279.315	252.76	-0.306766	0.2315	-1.32512	0.18513	0.999979
ENSDART00000193452.1	0.9	Control	834.475	714.027	774.251	0.223914	0.169	1.32494	0.185192	0.999979
ENSDART00000166373.2	0.9	Control	189.334	232.318	210.826	-0.293419	0.221466	-1.32489	0.185207	0.999979
ENSDART00000142178.2	0.9	Control	60.1138	71.7132	65.9135	-0.248271	0.187395	-1.32485	0.185219	0.999979
ENSDART00000131952.3	0.9	Control	56.2401	35.999	46.1195	0.644262	0.4863	1.32482	0.185229	0.999979
ENSDART00000182994.1	0.9	Control	143.966	108.82	126.393	0.402369	0.303783	1.32453	0.185328	0.999979
ENSDART00000145831.2	0.9	Control	18.2212	34.1448	26.183	-0.900015	0.679735	-1.32407	0.185481	0.999979
ENSDART00000172138.2	0.9	Control	39.3144	28.9266	34.1205	0.440576	0.332808	1.32381	0.185565	0.999979
ENSDART00000076269.6	0.9	Control	24.0329	34.2032	29.118	-0.512562	0.387196	-1.32378	0.185577	0.999979
ENSDART00000172811.2	0.9	Control	31.4385	23.0397	27.2391	0.46035	0.347796	1.32362	0.185629	0.999979
ENSDART00000186053.1	0.9	Control	64.8391	79.6917	72.2654	-0.300789	0.227311	-1.32325	0.185752	0.999979
ENSDART00000189827.1	0.9	Control	21.6056	34.8331	28.2194	-0.694139	0.524707	-1.32291	0.185866	0.999979
ENSDART00000189930.1	0.9	Control	23.8825	47.2571	35.5698	-0.983612	0.743575	-1.32282	0.185897	0.999979
ENSDART00000032368.10	0.9	Control	19.0077	28.7341	23.8709	-0.597974	0.452116	-1.32261	0.185964	0.999979
ENSDART00000151030.2	0.9	Control	88.1235	104.893	96.5084	-0.244687	0.185004	-1.3226	0.185968	0.999979
ENSDART00000144501.2	0.9	Control	18.8372	27.529	23.1831	-0.543446	0.411192	-1.32164	0.186289	0.999979
ENSDART00000193300.1	0.9	Control	335.001	250.437	292.719	0.419677	0.317583	1.32147	0.186344	0.999979
ENSDART00000182867.1	0.9	Control	19.2377	9.11173	14.1747	1.08389	0.820219	1.32146	0.186348	0.999979
ENSDART00000161471.2	0.9	Control	39.8489	29.2356	34.5422	0.443105	0.335342	1.32135	0.186383	0.999979
ENSDART00000183353.1	0.9	Control	21.5246	12.4698	16.9972	0.791727	0.599301	1.32108	0.186474	0.999979
ENSDART00000148497.2	0.9	Control	155.119	203.758	179.439	-0.390234	0.295413	-1.32098	0.186509	0.999979
ENSDART00000126952.3	0.9	Control	12.0204	24.6997	18.3601	-1.03963	0.787026	-1.32096	0.186515	0.999979
ENSDART00000082664.6	0.9	Control	429.321	498.221	463.771	-0.214217	0.162173	-1.32091	0.18653	0.999979
ENSDART00000136439.2	0.9	Control	1553.32	1429.67	1491.49	0.118657	0.0898437	1.32071	0.186599	0.999979
ENSDART00000142085.2	0.9	Control	626.011	698.869	662.44	-0.158255	0.119854	-1.32039	0.186705	0.999979
ENSDART00000174455.2	0.9	Control	1555	1437.04	1496.02	0.112511	0.0852392	1.31994	0.186855	0.999979
ENSDART00000149725.3	0.9	Control	114.252	169.168	141.71	-0.568605	0.430838	-1.31977	0.186913	0.999979
ENSDART00000079402.6	0.9	Control	51.7919	39.8477	45.8198	0.375447	0.284483	1.31975	0.186917	0.999979
ENSDART00000186455.1	0.9	Control	144.212	169.376	156.794	-0.233296	0.17678	-1.3197	0.186935	0.999979
ENSDART00000054322.5	0.9	Control	25.3793	40.363	32.8711	-0.668875	0.506926	-1.31947	0.187011	0.999979
ENSDART00000136330.3	0.9	Control	38.4291	50.4884	44.4588	-0.396023	0.300149	-1.31942	0.187029	0.999979
ENSDART00000046871.6	0.9	Control	4.3102	61.2948	32.8025	-3.82934	2.90307	-1.31906	0.187148	0.999979
ENSDART00000175273.2	0.9	Control	119.286	158.255	138.771	-0.405845	0.307697	-1.31897	0.187178	0.999979
ENSDART00000140606.2	0.9	Control	540.13	458.206	499.168	0.23791	0.180402	1.31877	0.187246	0.999979
ENSDART00000051291.5	0.9	Control	309.596	271.692	290.644	0.191333	0.145085	1.31876	0.187248	0.999979
ENSDART00000047841.7	0.9	Control	78.5262	103.122	90.8239	-0.389689	0.295551	-1.31852	0.187331	0.999979
ENSDART00000016728.9	0.9	Control	38.7513	47.8093	43.2803	-0.306356	0.232381	-1.31834	0.187391	0.999979
ENSDART00000180255.1	0.9	Control	35.405	68.4338	51.9194	-0.946206	0.718231	-1.31741	0.1877	0.999979
ENSDART00000088890.5	0.9	Control	42.5648	55.3607	48.9628	-0.370731	0.281443	-1.31725	0.187754	0.999979
ENSDART00000022163.9	0.9	Control	87.8189	64.3093	76.0641	0.445067	0.337902	1.31715	0.187789	0.999979
ENSDART00000149067.3	0.9	Control	11.8174	21.2393	16.5284	-0.844426	0.641337	-1.31667	0.187951	0.999979
ENSDART00000056649.4	0.9	Control	207.198	187.538	197.368	0.144243	0.109553	1.31665	0.187956	0.999979
ENSDART00000160658.2	0.9	Control	273.286	220.4	246.843	0.309523	0.235088	1.31663	0.187964	0.999979
ENSDART00000017240.9	0.9	Control	123.111	147.238	135.174	-0.255736	0.194249	-1.31654	0.187993	0.999979
ENSDART00000185692.1	0.9	Control	54.7592	44.9416	49.8504	0.289051	0.219564	1.31648	0.188013	0.999979
ENSDART00000139758.3	0.9	Control	38.5453	29.8915	34.2184	0.375843	0.285515	1.31637	0.18805	0.999979
ENSDART00000162993.2	0.9	Control	248.99	205.063	227.027	0.276781	0.210276	1.31627	0.188083	0.999979
ENSDART00000045792.8	0.9	Control	129.786	107.828	118.807	0.263841	0.200482	1.31603	0.188163	0.999979
ENSDART00000163403.2	0.9	Control	147.768	172.945	160.356	-0.224704	0.170826	-1.3154	0.188376	0.999979
ENSDART00000140767.4	0.9	Control	47.7124	72.9845	60.3485	-0.616384	0.468607	-1.31535	0.188391	0.999979
ENSDART00000139710.2	0.9	Control	52.8301	42.7726	47.8014	0.318028	0.241823	1.31513	0.188467	0.999979
ENSDART00000148643.4	0.9	Control	333.008	405.797	369.402	-0.284065	0.216056	-1.31477	0.188586	0.999979
ENSDART00000167149.2	0.9	Control	849.846	1005.73	927.79	-0.242491	0.184504	-1.31429	0.188749	0.999979
ENSDART00000178543.2	0.9	Control	93.2227	122.424	107.823	-0.385518	0.293377	-1.31407	0.188823	0.999979
ENSDART00000121769.3	0.9	Control	268.305	244.638	256.472	0.132418	0.100775	1.31399	0.188848	0.999979
ENSDART00000086164.6	0.9	Control	241.337	276.676	259.006	-0.20014	0.152378	-1.31344	0.189033	0.999979
ENSDART00000125762.4	0.9	Control	48.5416	66.5527	57.5471	-0.455068	0.346603	-1.31294	0.189205	0.999979
ENSDART00000140182.2	0.9	Control	69.3075	53.8454	61.5765	0.363045	0.276531	1.31285	0.189232	0.999979
ENSDART00000109089.3	0.9	Control	27.94	19.2159	23.5779	0.554811	0.422607	1.31283	0.189241	0.999979
ENSDART00000191651.1	0.9	Control	4.37681	18.5968	11.4868	-2.08708	1.58992	-1.3127	0.189285	0.999979
ENSDART00000087586.5	0.9	Control	23.6765	30.6189	27.1477	-0.365606	0.278566	-1.31246	0.189366	0.999979
ENSDART00000171577.2	0.9	Control	64.4367	87.9716	76.2041	-0.452584	0.344852	-1.3124	0.189385	0.999979
ENSDART00000151484.3	0.9	Control	398.08	355.671	376.876	0.166036	0.126533	1.31219	0.189455	0.999979
ENSDART00000132732.3	0.9	Control	42.5492	75.1771	58.8632	-0.825434	0.62912	-1.31204	0.189505	0.999979
ENSDART00000168528.3	0.9	Control	146.25	180.728	163.489	-0.309126	0.235654	-1.31178	0.189594	0.999979
ENSDART00000026965.11	0.9	Control	632.567	732.282	682.425	-0.210118	0.160191	-1.31167	0.189632	0.999979
ENSDART00000180240.1	0.9	Control	23.972	52.2123	38.0922	-1.12657	0.858966	-1.31155	0.189673	0.999979
ENSDART00000168717.2	0.9	Control	249.553	332.567	291.06	-0.414662	0.3162	-1.31139	0.189726	0.999979
ENSDART00000159752.3	0.9	Control	216.252	170.75	193.501	0.339221	0.258707	1.31122	0.189785	0.999979
ENSDART00000180720.1	0.9	Control	27.9026	19.1984	23.5505	0.542764	0.414092	1.31073	0.189948	0.999979
ENSDART00000171006.3	0.9	Control	205.931	180.923	193.427	0.190243	0.145174	1.31045	0.190045	0.999979
ENSDART00000146641.2	0.9	Control	18.4946	27.3442	22.9194	-0.554717	0.423411	-1.31012	0.190157	0.999979
ENSDART00000164361.2	0.9	Control	424.361	350.121	387.241	0.277904	0.212154	1.30991	0.190225	0.999979
ENSDART00000077151.4	0.9	Control	52.6905	75.4163	64.0534	-0.518612	0.396029	-1.30953	0.190355	0.999979
ENSDART00000151070.2	0.9	Control	110.737	129.409	120.073	-0.225003	0.17184	-1.30937	0.190408	0.999979
ENSDART00000145077.2	0.9	Control	98.2832	78.7539	88.5186	0.317292	0.242381	1.30906	0.190514	0.999979
ENSDART00000065681.7	0.9	Control	3949.04	4382.28	4165.66	-0.150369	0.114898	-1.30871	0.190632	0.999979
ENSDART00000166607.2	0.9	Control	239.147	274.76	256.954	-0.200254	0.153029	-1.3086	0.19067	0.999979
ENSDART00000047993.8	0.9	Control	753.512	703.698	728.605	0.0984359	0.0752242	1.30857	0.190681	0.999979
ENSDART00000148816.2	0.9	Control	18.8189	29.895	24.357	-0.657842	0.502729	-1.30854	0.190689	0.999979
ENSDART00000111666.3	0.9	Control	130.891	153.077	141.984	-0.221746	0.169464	-1.30852	0.190697	0.999979
ENSDART00000151594.2	0.9	Control	129.773	74.7275	102.25	0.795979	0.608349	1.30842	0.190729	0.999979
ENSDART00000137807.3	0.9	Control	226.982	168.547	197.764	0.429191	0.328081	1.30819	0.19081	0.999979
ENSDART00000160102.2	0.9	Control	32.667	42.3478	37.5074	-0.372721	0.285019	-1.30771	0.190973	0.999979
ENSDART00000174336.2	0.9	Control	88.1082	106.394	97.251	-0.274754	0.210107	-1.30769	0.19098	0.999979
ENSDART00000076238.5	0.9	Control	142.151	117.222	129.686	0.278972	0.213379	1.3074	0.191077	0.999979
ENSDART00000145271.3	0.9	Control	351.395	396.552	373.973	-0.176012	0.134633	-1.30734	0.191097	0.999979
ENSDART00000160117.2	0.9	Control	11.2632	18.5259	14.8946	-0.745205	0.570077	-1.3072	0.191145	0.999979
ENSDART00000080772.6	0.9	Control	22.7155	34.7066	28.7111	-0.614728	0.470326	-1.30703	0.191204	0.999979
ENSDART00000171859.2	0.9	Control	380.154	335.371	357.763	0.18286	0.139935	1.30675	0.191298	0.999979
ENSDART00000136469.3	0.9	Control	145.485	107.554	126.52	0.436192	0.333804	1.30673	0.191304	0.999979
ENSDART00000170728.2	0.9	Control	26.3745	18.7103	22.5424	0.509225	0.389723	1.30663	0.191337	0.999979
ENSDART00000143999.3	0.9	Control	1538.67	1790.66	1664.66	-0.218902	0.167585	-1.30621	0.191481	0.999979
ENSDART00000027321.10	0.9	Control	515.886	471.96	493.923	0.127793	0.0978403	1.30614	0.191504	0.999979
ENSDART00000021947.9	0.9	Control	40.4923	29.6983	35.0953	0.434434	0.332662	1.30593	0.191576	0.999979
ENSDART00000185291.1	0.9	Control	946.015	1058.91	1002.46	-0.162793	0.124665	-1.30584	0.191605	0.999979
ENSDART00000079521.6	0.9	Control	3220.45	2822.23	3021.34	0.190934	0.146224	1.30576	0.191633	0.999979
ENSDART00000170662.2	0.9	Control	123.012	168.372	145.692	-0.452838	0.346806	-1.30574	0.191642	0.999979
ENSDART00000185751.1	0.9	Control	103.74	122.505	113.122	-0.246736	0.18906	-1.30507	0.19187	0.999979
ENSDART00000067324.6	0.9	Control	66.5018	44.5854	55.5436	0.583769	0.447388	1.30484	0.191949	0.999979
ENSDART00000160191.2	0.9	Control	1072.1	934.93	1003.51	0.196666	0.150746	1.30462	0.192022	0.999979
ENSDART00000086578.6	0.9	Control	81.4879	40.485	60.9864	1.00919	0.773662	1.30443	0.192086	0.999979
ENSDART00000146189.3	0.9	Control	27.0614	37.7949	32.4281	-0.494338	0.378978	-1.3044	0.192099	0.999979
ENSDART00000007204.9	0.9	Control	254.862	222.392	238.627	0.194248	0.148941	1.30419	0.192168	0.999979
ENSDART00000191264.1	0.9	Control	97.0083	78.4776	87.7429	0.313209	0.240171	1.30411	0.192197	0.999979
ENSDART00000144712.2	0.9	Control	60.9196	48.9088	54.9142	0.314085	0.240858	1.30402	0.192225	0.999979
ENSDART00000145404.2	0.9	Control	541.489	779.655	660.572	-0.526121	0.403471	-1.30398	0.192239	0.999979
ENSDART00000091625.6	0.9	Control	37.3737	25.94	31.6568	0.5401	0.414201	1.30396	0.192248	0.999979
ENSDART00000004031.10	0.9	Control	279.786	247.218	263.502	0.175798	0.134821	1.30394	0.192255	0.999979
ENSDART00000178981.2	0.9	Control	2384.47	2613.5	2498.98	-0.132166	0.10141	-1.30329	0.192477	0.999979
ENSDART00000136364.3	0.9	Control	28.3358	37.8992	33.1175	-0.431734	0.331285	-1.30321	0.192504	0.999979
ENSDART00000127184.3	0.9	Control	560.873	679.647	620.26	-0.276888	0.212578	-1.30252	0.192738	0.999979
ENSDART00000163132.2	0.9	Control	78.3036	63.9407	71.1222	0.298417	0.229137	1.30235	0.192797	0.999979
ENSDART00000030409.9	0.9	Control	359.421	315.897	337.659	0.185138	0.142183	1.30211	0.192879	0.999979
ENSDART00000056180.5	0.9	Control	85.2866	103.579	94.4326	-0.27654	0.212444	-1.30171	0.193015	0.999979
ENSDART00000190488.1	0.9	Control	30.882	17.2082	24.0451	0.825311	0.634085	1.30158	0.19306	0.999979
ENSDART00000074671.4	0.9	Control	21.9599	47.777	34.8685	-1.11629	0.857645	-1.30157	0.193063	0.999979
ENSDART00000190182.1	0.9	Control	790.227	705.613	747.92	0.162602	0.124941	1.30144	0.193109	0.999979
ENSDART00000134976.2	0.9	Control	62.8627	76.614	69.7384	-0.292934	0.22514	-1.30112	0.193216	0.999979
ENSDART00000153777.3	0.9	Control	68.0849	54.0513	61.0681	0.33328	0.256163	1.30105	0.193242	0.999979
ENSDART00000136250.2	0.9	Control	18.8772	29.3637	24.1205	-0.642495	0.493977	-1.30066	0.193376	0.999979
ENSDART00000133646.2	0.9	Control	258.397	234.619	246.508	0.137201	0.105488	1.30064	0.193382	0.999979
ENSDART00000134630.3	0.9	Control	285.603	258.863	272.233	0.138722	0.106687	1.30028	0.193507	0.999979
ENSDART00000011143.7	0.9	Control	184.684	152.09	168.387	0.279366	0.214923	1.29984	0.193654	0.999979
ENSDART00000139733.3	0.9	Control	434.969	514.371	474.67	-0.240804	0.185388	-1.29892	0.193972	0.999979
ENSDART00000148608.3	0.9	Control	82.3874	100.161	91.2743	-0.281455	0.216717	-1.29872	0.194039	0.999979
ENSDART00000012335.9	0.9	Control	310.645	360.087	335.366	-0.211414	0.162876	-1.298	0.194286	0.999979
ENSDART00000049514.6	0.9	Control	74.917	93.119	84.018	-0.318703	0.245543	-1.29796	0.194302	0.999979
ENSDART00000168213.2	0.9	Control	157.305	402.249	279.777	-1.35459	1.04373	-1.29784	0.194344	0.999979
ENSDART00000058258.4	0.9	Control	1683.53	1586.25	1634.89	0.0855431	0.0659239	1.2976	0.194424	0.999979
ENSDART00000189850.1	0.9	Control	27.7353	37.6041	32.6697	-0.428469	0.330404	-1.2968	0.194698	0.999979
ENSDART00000166922.2	0.9	Control	142.781	120.936	131.859	0.242852	0.187337	1.29634	0.19486	0.999979
ENSDART00000101928.6	0.9	Control	2040.98	1744.1	1892.54	0.226999	0.175154	1.296	0.194977	0.999979
ENSDART00000127664.4	0.9	Control	51.3104	68.6571	59.9837	-0.420866	0.324793	-1.2958	0.195045	0.999979
ENSDART00000104747.4	0.9	Control	108.692	67.8185	88.2555	0.680078	0.524953	1.2955	0.195147	0.999979
ENSDART00000184685.1	0.9	Control	20.5313	29.8506	25.1909	-0.535411	0.413306	-1.29544	0.19517	0.999979
ENSDART00000050682.8	0.9	Control	9.82253	29.4668	19.6446	-1.57806	1.21818	-1.29543	0.195171	0.999979
ENSDART00000146383.2	0.9	Control	72.9018	57.7898	65.3458	0.34237	0.264373	1.29503	0.195311	0.999979
ENSDART00000036546.5	0.9	Control	204.759	160.234	182.497	0.355259	0.274327	1.29502	0.195313	0.999979
ENSDART00000047020.7	0.9	Control	141.686	121.111	131.398	0.225646	0.174257	1.2949	0.195355	0.999979
ENSDART00000157735.2	0.9	Control	395.687	354.587	375.137	0.156787	0.121091	1.29478	0.195395	0.999979
ENSDART00000142271.2	0.9	Control	147.039	176.58	161.81	-0.263997	0.203902	-1.29473	0.195415	0.999979
ENSDART00000156323.3	0.9	Control	53.0105	41.6943	47.3524	0.350263	0.270598	1.2944	0.195526	0.999979
ENSDART00000140876.2	0.9	Control	203.594	241.987	222.791	-0.251732	0.194496	-1.29428	0.195568	0.999979
ENSDART00000158799.2	0.9	Control	250.046	292.883	271.465	-0.227858	0.17605	-1.29428	0.195569	0.999979
ENSDART00000188550.1	0.9	Control	145.199	192.883	169.041	-0.40761	0.314965	-1.29414	0.195616	0.999979
ENSDART00000183727.1	0.9	Control	43.2117	57.2904	50.2511	-0.397146	0.306883	-1.29413	0.195621	0.999979
ENSDART00000154979.3	0.9	Control	124.046	146.885	135.466	-0.238146	0.184031	-1.29405	0.195648	0.999979
ENSDART00000124347.3	0.9	Control	192.766	217.499	205.132	-0.170904	0.13209	-1.29384	0.195721	0.999979
ENSDART00000040669.5	0.9	Control	143.38	168.789	156.085	-0.230262	0.177972	-1.29381	0.195732	0.999979
ENSDART00000139796.3	0.9	Control	70.9799	53.4455	62.2127	0.40975	0.316837	1.29325	0.195924	0.999979
ENSDART00000105218.5	0.9	Control	30.8811	22.6886	26.7848	0.45298	0.350293	1.29315	0.195961	0.999979
ENSDART00000155472.2	0.9	Control	162.996	145.372	154.184	0.16407	0.126885	1.29306	0.19599	0.999979
ENSDART00000157464.3	0.9	Control	323.532	425.832	374.682	-0.398145	0.307911	-1.29305	0.195994	0.999979
ENSDART00000081193.6	0.9	Control	18.8986	9.45657	14.1776	1.00338	0.775993	1.29302	0.196003	0.999979
ENSDART00000183053.1	0.9	Control	1896.5	1680.37	1788.44	0.173979	0.134557	1.29298	0.196018	0.999979
ENSDART00000164261.3	0.9	Control	76.3708	108.466	92.4182	-0.50778	0.392741	-1.29291	0.196042	0.999979
ENSDART00000137047.3	0.9	Control	220.564	192.004	206.284	0.19373	0.149841	1.2929	0.196044	0.999979
ENSDART00000154207.3	0.9	Control	54.1907	42.7115	48.4511	0.345242	0.267069	1.29271	0.196113	0.999979
ENSDART00000080625.6	0.9	Control	23.669	32.7661	28.2175	-0.477817	0.369649	-1.29262	0.196142	0.999979
ENSDART00000109891.4	0.9	Control	12.1683	23.295	17.7316	-0.932205	0.721203	-1.29257	0.19616	0.999979
ENSDART00000187402.1	0.9	Control	69.2684	101.794	85.5312	-0.553353	0.428272	-1.29206	0.196337	0.999979
ENSDART00000172257.2	0.9	Control	39.5214	52.4618	45.9916	-0.405652	0.313973	-1.29199	0.196359	0.999979
ENSDART00000167988.2	0.9	Control	13.8577	28.963	21.4103	-1.06922	0.827917	-1.29146	0.196543	0.999979
ENSDART00000189661.1	0.9	Control	34.6416	44.894	39.7678	-0.363435	0.28146	-1.29125	0.196617	0.999979
ENSDART00000168002.3	0.9	Control	40.0651	51.0236	45.5444	-0.339881	0.263286	-1.29092	0.196731	0.999979
ENSDART00000153265.3	0.9	Control	94.0324	72.1758	83.1041	0.380232	0.294579	1.29076	0.196785	0.999979
ENSDART00000132065.2	0.9	Control	46.1798	58.7757	52.4778	-0.357183	0.276839	-1.29022	0.196974	0.999979
ENSDART00000183122.1	0.9	Control	420.217	342.201	381.209	0.296356	0.229701	1.29018	0.196989	0.999979
ENSDART00000172901.2	0.9	Control	173.29	200.964	187.127	-0.216248	0.167635	-1.28999	0.197053	0.999979
ENSDART00000054175.6	0.9	Control	470.479	546.336	508.407	-0.214784	0.166579	-1.28938	0.197265	0.999979
ENSDART00000141967.4	0.9	Control	71.0975	54.1407	62.6191	0.396579	0.30769	1.28889	0.197437	0.999979
ENSDART00000017695.6	0.9	Control	432.265	475.956	454.111	-0.136616	0.106033	-1.28842	0.197599	0.999979
ENSDART00000158157.2	0.9	Control	95.7651	77.5359	86.6505	0.311058	0.241473	1.28817	0.197686	0.999979
ENSDART00000193516.1	0.9	Control	36.4331	49.2612	42.8472	-0.421369	0.327114	-1.28814	0.197697	0.999979
ENSDART00000161885.2	0.9	Control	32.3702	43.6889	38.0295	-0.428262	0.332483	-1.28807	0.197721	0.999979
ENSDART00000153892.3	0.9	Control	318.232	391.037	354.635	-0.29819	0.231656	-1.28721	0.198021	0.999979
ENSDART00000194343.1	0.9	Control	49.4	34.5057	41.9528	0.521921	0.405552	1.28694	0.198115	0.999979
ENSDART00000153925.2	0.9	Control	257.312	308.839	283.076	-0.262418	0.203998	-1.28638	0.198312	0.999979
ENSDART00000030934.8	0.9	Control	101.809	127.843	114.826	-0.334257	0.259854	-1.28633	0.198329	0.999979
ENSDART00000005067.10	0.9	Control	1158.63	1066.87	1112.75	0.118987	0.0925184	1.28609	0.198411	0.999979
ENSDART00000190288.1	0.9	Control	186.208	227.164	206.686	-0.284211	0.221113	-1.28537	0.198664	0.999979
ENSDART00000074125.6	0.9	Control	429.769	478.289	454.029	-0.153122	0.119127	-1.28536	0.198665	0.999979
ENSDART00000111680.4	0.9	Control	98.8336	145.832	122.333	-0.56113	0.436579	-1.28529	0.198692	0.999979
ENSDART00000180431.1	0.9	Control	273.351	306.586	289.968	-0.164073	0.127668	-1.28516	0.198738	0.999979
ENSDART00000026303.9	0.9	Control	469.645	402.623	436.134	0.222541	0.173168	1.28512	0.19875	0.999979
ENSDART00000111861.4	0.9	Control	99.312	118.565	108.938	-0.251287	0.195683	-1.28416	0.199087	0.999979
ENSDART00000128717.4	0.9	Control	8572.84	7929.49	8251.16	0.112337	0.0874985	1.28387	0.199186	0.999979
ENSDART00000017485.7	0.9	Control	633.796	580.449	607.122	0.126034	0.0981864	1.28362	0.199275	0.999979
ENSDART00000122535.4	0.9	Control	462.249	496.433	479.341	-0.104771	0.0816213	-1.28362	0.199276	0.999979
ENSDART00000152902.2	0.9	Control	4.25407	20.9354	12.5947	-2.28383	1.77922	-1.28361	0.199279	0.999979
ENSDART00000164761.2	0.9	Control	24.1037	33.4634	28.7835	-0.474036	0.369327	-1.28351	0.199313	0.999979
ENSDART00000126382.3	0.9	Control	20.8544	8.80203	14.8282	1.26347	0.984913	1.28283	0.199552	0.999979
ENSDART00000148199.2	0.9	Control	115.307	134.387	124.847	-0.222565	0.173502	-1.28278	0.19957	0.999979
ENSDART00000194344.1	0.9	Control	18.5872	25.8204	22.2038	-0.471042	0.367288	-1.28249	0.199671	0.999979
ENSDART00000077853.4	0.9	Control	392.938	434.534	413.736	-0.142132	0.110834	-1.28238	0.199709	0.999979
ENSDART00000186213.1	0.9	Control	22.5686	11.8775	17.223	0.918573	0.716373	1.28226	0.199753	0.999979
ENSDART00000145669.3	0.9	Control	141.512	168.213	154.863	-0.247849	0.193362	-1.28179	0.199917	0.999979
ENSDART00000152962.2	0.9	Control	19.9172	27.5937	23.7554	-0.477008	0.372165	-1.28171	0.199944	0.999979
ENSDART00000114750.4	0.9	Control	35.9958	46.248	41.1219	-0.358249	0.279577	-1.2814	0.200054	0.999979
ENSDART00000189478.1	0.9	Control	479.546	579.335	529.441	-0.272146	0.212387	-1.28137	0.200064	0.999979
ENSDART00000144031.2	0.9	Control	1365.7	1191.24	1278.47	0.197199	0.153974	1.28073	0.200287	0.999979
ENSDART00000019759.9	0.9	Control	332.492	298.841	315.666	0.148045	0.115598	1.28069	0.200303	0.999979
ENSDART00000114473.3	0.9	Control	204.408	234.973	219.691	-0.199295	0.155654	-1.28037	0.200414	0.999979
ENSDART00000172338.2	0.9	Control	525.927	457.684	491.805	0.202123	0.157897	1.28009	0.200512	0.999979
ENSDART00000077453.5	0.9	Control	54.4814	39.139	46.8102	0.482047	0.37664	1.27986	0.200594	0.999979
ENSDART00000172737.2	0.9	Control	171.099	138.85	154.974	0.298267	0.233075	1.27971	0.200648	0.999979
ENSDART00000190265.1	0.9	Control	17.8498	25.3168	21.5833	-0.515254	0.402648	-1.27966	0.200664	0.999979
ENSDART00000172845.2	0.9	Control	344.408	394.067	369.238	-0.194472	0.152029	-1.27918	0.200833	0.999979
ENSDART00000188330.1	0.9	Control	345.106	414.431	379.769	-0.263132	0.205731	-1.27901	0.200893	0.999979
ENSDART00000125968.4	0.9	Control	52.9567	75.2604	64.1085	-0.506593	0.396085	-1.279	0.200896	0.999979
ENSDART00000191782.1	0.9	Control	55.9176	42.4875	49.2026	0.387356	0.302911	1.27878	0.200975	0.999979
ENSDART00000169629.2	0.9	Control	129.576	145.925	137.751	-0.166007	0.129832	-1.27863	0.201028	0.999979
ENSDART00000157415.2	0.9	Control	417.805	380.972	399.389	0.133286	0.104253	1.27848	0.20108	0.999979
ENSDART00000153577.2	0.9	Control	5.89025	30.3951	18.1427	-2.35732	1.84418	-1.27825	0.201162	0.999979
ENSDART00000021820.9	0.9	Control	291.592	256.609	274.1	0.180653	0.141338	1.27816	0.201193	0.999979
ENSDART00000171155.2	0.9	Control	76.0948	98.0849	87.0898	-0.370745	0.290082	-1.27807	0.201225	0.999979
ENSDART00000192778.1	0.9	Control	12.2702	21.8473	17.0588	-0.831892	0.65095	-1.27797	0.201261	0.999979
ENSDART00000111124.4	0.9	Control	114.768	100.86	107.814	0.18975	0.148513	1.27767	0.201367	0.999979
ENSDART00000108719.4	0.9	Control	1612.95	1273	1442.97	0.341779	0.267557	1.2774	0.20146	0.999979
ENSDART00000126420.3	0.9	Control	221.896	191.719	206.808	0.204201	0.159857	1.2774	0.20146	0.999979
ENSDART00000100769.5	0.9	Control	174.54	244.958	209.749	-0.491348	0.384663	-1.27735	0.20148	0.999979
ENSDART00000138041.4	0.9	Control	26.0527	17.8862	21.9695	0.547289	0.428469	1.27731	0.201492	0.999979
ENSDART00000060764.6	0.9	Control	779.799	825.783	802.791	-0.0812294	0.0635991	-1.27721	0.201528	0.999979
ENSDART00000180136.1	0.9	Control	86.966	74.1225	80.5443	0.235685	0.184543	1.27713	0.201557	0.999979
ENSDART00000145035.2	0.9	Control	24.7104	33.3979	29.0542	-0.445138	0.348632	-1.27681	0.201668	0.999979
ENSDART00000017696.9	0.9	Control	46.9996	36.7879	41.8937	0.340654	0.266808	1.27678	0.201682	0.999979
ENSDART00000131694.2	0.9	Control	355.534	304.707	330.121	0.225656	0.176745	1.27673	0.201698	0.999979
ENSDART00000188241.1	0.9	Control	69.79	47.7364	58.7632	0.545804	0.427541	1.27661	0.201739	0.999979
ENSDART00000181861.1	0.9	Control	660.992	709.427	685.21	-0.100997	0.0791176	-1.27655	0.201762	0.999979
ENSDART00000182808.1	0.9	Control	287.046	212.236	249.641	0.43427	0.340206	1.27649	0.201781	0.999979
ENSDART00000065385.7	0.9	Control	100.629	124.394	112.512	-0.307201	0.240708	-1.27624	0.201871	0.999979
ENSDART00000171959.2	0.9	Control	79.4889	62.9928	71.2409	0.337364	0.264475	1.2756	0.202097	0.999979
ENSDART00000169279.2	0.9	Control	71.19	107.811	89.5007	-0.594943	0.466553	-1.27519	0.202242	0.999979
ENSDART00000135221.2	0.9	Control	24.1031	34.0226	29.0628	-0.494089	0.387517	-1.27501	0.202304	0.999979
ENSDART00000144707.2	0.9	Control	88.2387	68.5564	78.3976	0.367314	0.28815	1.27473	0.202405	0.999979
ENSDART00000185065.1	0.9	Control	152.453	122.912	137.683	0.316024	0.247982	1.27438	0.202528	0.999979
ENSDART00000185392.1	0.9	Control	389.538	353.24	371.389	0.136176	0.106858	1.27436	0.202535	0.999979
ENSDART00000165667.2	0.9	Control	991.081	1160.11	1075.6	-0.226184	0.177502	-1.27427	0.202569	0.999979
ENSDART00000191337.1	0.9	Control	221.272	286.525	253.899	-0.372325	0.292224	-1.27411	0.202624	0.999979
ENSDART00000128260.4	0.9	Control	169.149	146.892	158.02	0.201928	0.158498	1.27401	0.202661	0.999979
ENSDART00000044896.9	0.9	Control	151.411	189.151	170.281	-0.319769	0.251079	-1.27358	0.202813	0.999979
ENSDART00000169037.2	0.9	Control	210.418	184.906	197.662	0.188353	0.147941	1.27316	0.20296	0.999979
ENSDART00000086281.6	0.9	Control	26.2285	40.6131	33.4208	-0.631648	0.496311	-1.27269	0.203129	0.999979
ENSDART00000160279.2	0.9	Control	2676.17	2827.89	2752.03	-0.0799914	0.0628686	-1.27236	0.203246	0.999979
ENSDART00000112483.4	0.9	Control	560.757	632.283	596.52	-0.174716	0.137395	-1.27163	0.203504	0.999979
ENSDART00000040708.8	0.9	Control	42.4078	31.9945	37.2012	0.403792	0.317561	1.27154	0.203536	0.999979
ENSDART00000173656.2	0.9	Control	139.843	190.894	165.368	-0.447753	0.352148	-1.27149	0.203553	0.999979
ENSDART00000079476.6	0.9	Control	97.5088	81.7966	89.6527	0.251034	0.197458	1.27133	0.203611	0.999979
ENSDART00000088912.5	0.9	Control	150.626	198.661	174.644	-0.397646	0.312847	-1.27106	0.203708	0.999979
ENSDART00000169821.2	0.9	Control	1241.06	1029.57	1135.31	0.270303	0.212778	1.27035	0.203959	0.999979
ENSDART00000081821.3	0.9	Control	84.8497	67.8296	76.3397	0.322893	0.254217	1.27015	0.204032	0.999979
ENSDART00000192991.1	0.9	Control	33.1166	49.4137	41.2652	-0.569678	0.44854	-1.27007	0.204059	0.999979
ENSDART00000141954.2	0.9	Control	16.5101	24.2644	20.3872	-0.544682	0.42886	-1.27007	0.20406	0.999979
ENSDART00000136356.3	0.9	Control	296.979	241.896	269.437	0.297284	0.234142	1.26968	0.2042	0.999979
ENSDART00000165733.2	0.9	Control	64.4231	80.8557	72.6394	-0.319349	0.251534	-1.26961	0.204225	0.999979
ENSDART00000011837.6	0.9	Control	1579.6	1818.83	1699.21	-0.203321	0.160179	-1.26934	0.204321	0.999979
ENSDART00000160921.2	0.9	Control	167.299	120.664	143.982	0.472094	0.371936	1.26929	0.204339	0.999979
ENSDART00000043397.5	0.9	Control	154.49	136.879	145.684	0.171863	0.135403	1.26927	0.204346	0.999979
ENSDART00000135893.2	0.9	Control	19.4287	31.4968	25.4628	-0.703095	0.553974	-1.26918	0.204376	0.999979
ENSDART00000077744.5	0.9	Control	459.545	413.291	436.418	0.151617	0.119468	1.26911	0.204404	0.999979
ENSDART00000181929.1	0.9	Control	151.514	130.684	141.099	0.214444	0.169014	1.26879	0.204514	0.999979
ENSDART00000192674.1	0.9	Control	61.6894	40.3115	51.0004	0.61013	0.480874	1.26879	0.204515	0.999979
ENSDART00000137688.2	0.9	Control	428.412	472.286	450.349	-0.140396	0.110659	-1.26872	0.204539	0.999979
ENSDART00000134153.3	0.9	Control	65.5685	81.2701	73.4193	-0.312272	0.24625	-1.26811	0.204759	0.999979
ENSDART00000054366.8	0.9	Control	479.713	556.353	518.033	-0.214775	0.16941	-1.26778	0.204877	0.999979
ENSDART00000170360.2	0.9	Control	136.519	112.7	124.61	0.279922	0.2208	1.26776	0.204883	0.999979
ENSDART00000040946.9	0.9	Control	52.8169	41.651	47.2339	0.350148	0.27626	1.26746	0.204991	0.999979
ENSDART00000160628.2	0.9	Control	702.383	654.925	678.654	0.100672	0.0794461	1.26718	0.205091	0.999979
ENSDART00000110588.4	0.9	Control	286.82	237.731	262.276	0.273493	0.21585	1.26705	0.205137	0.999979
ENSDART00000048632.8	0.9	Control	349.077	443.481	396.279	-0.347604	0.274344	-1.26704	0.205142	0.999979
ENSDART00000093365.7	0.9	Control	71.675	92.1913	81.9331	-0.363032	0.286555	-1.26689	0.205196	0.999979
ENSDART00000162785.2	0.9	Control	56.8901	69.8462	63.3681	-0.292571	0.230964	-1.26674	0.20525	0.999979
ENSDART00000044115.6	0.9	Control	408.893	361.844	385.368	0.174359	0.13766	1.26659	0.205302	0.999979
ENSDART00000138541.3	0.9	Control	39.7817	58.2538	49.0177	-0.553645	0.437215	-1.2663	0.205406	0.999979
ENSDART00000128718.3	0.9	Control	110.518	130.616	120.567	-0.2439	0.192632	-1.26615	0.205461	0.999979
ENSDART00000182487.1	0.9	Control	40.4514	31.2843	35.8679	0.381802	0.301551	1.26613	0.205468	0.999979
ENSDART00000173892.2	0.9	Control	391.912	321.876	356.894	0.284269	0.224529	1.26607	0.205489	0.999979
ENSDART00000154652.2	0.9	Control	44.7587	34.0036	39.3811	0.38421	0.30347	1.26605	0.205494	0.999979
ENSDART00000064144.5	0.9	Control	138.415	160.553	149.484	-0.206875	0.163413	-1.26596	0.205526	0.999979
ENSDART00000083033.6	0.9	Control	90.6111	14.5307	52.5709	2.63841	2.08428	1.26586	0.205562	0.999979
ENSDART00000140263.2	0.9	Control	202.731	233.422	218.076	-0.20314	0.16049	-1.26575	0.205603	0.999979
ENSDART00000155248.2	0.9	Control	43.0977	52.6129	47.8553	-0.284257	0.224594	-1.26565	0.205639	0.999979
ENSDART00000132995.2	0.9	Control	474.35	438.749	456.549	0.113769	0.0898975	1.26554	0.205677	0.999979
ENSDART00000173737.2	0.9	Control	103.93	38.7005	71.3155	1.42555	1.12665	1.26529	0.205767	0.999979
ENSDART00000175704.2	0.9	Control	112.115	96.5701	104.343	0.212406	0.167913	1.26498	0.20588	0.999979
ENSDART00000191255.1	0.9	Control	19.096	32.2352	25.6656	-0.753088	0.595375	-1.2649	0.205908	0.999979
ENSDART00000130472.6	0.9	Control	1290.02	1794.32	1542.17	-0.476298	0.37683	-1.26396	0.206245	0.999979
ENSDART00000163782.2	0.9	Control	534.681	366.767	450.724	0.543708	0.430303	1.26355	0.206393	0.999979
ENSDART00000165566.2	0.9	Control	62.9116	87.346	75.1288	-0.476432	0.377068	-1.26352	0.206403	0.999979
ENSDART00000131135.3	0.9	Control	1842.04	1664.68	1753.36	0.145993	0.115573	1.26322	0.206512	0.999979
ENSDART00000114886.3	0.9	Control	22.3863	42.0612	32.2237	-0.901545	0.71379	-1.26304	0.206575	0.999979
ENSDART00000134493.3	0.9	Control	28.0919	37.5218	32.8068	-0.409408	0.32415	-1.26302	0.206581	0.999979
ENSDART00000077493.5	0.9	Control	326.48	291.809	309.144	0.16459	0.130317	1.26299	0.206592	0.999979
ENSDART00000122966.4	0.9	Control	3970.52	3551.59	3761.06	0.160828	0.127375	1.26264	0.20672	0.999979
ENSDART00000009092.9	0.9	Control	340.531	420.454	380.492	-0.304891	0.241486	-1.26256	0.206746	0.999979
ENSDART00000169310.2	0.9	Control	35.7489	25.5228	30.6358	0.483054	0.382682	1.26228	0.206847	0.999979
ENSDART00000061149.4	0.9	Control	379.477	420.189	399.833	-0.149686	0.118587	-1.26225	0.206858	0.999979
ENSDART00000190258.1	0.9	Control	472.307	627.442	549.874	-0.409508	0.324428	-1.26225	0.206861	0.999979
ENSDART00000145409.3	0.9	Control	323.687	257.064	290.376	0.332795	0.263667	1.26218	0.206884	0.999979
ENSDART00000075086.5	0.9	Control	36.5328	26.1035	31.3182	0.487335	0.38616	1.262	0.206948	0.999979
ENSDART00000183298.1	0.9	Control	5.787	29.0186	17.4028	-2.31914	1.83802	-1.26176	0.207037	0.999979
ENSDART00000182006.1	0.9	Control	57.3907	72.4774	64.9341	-0.339836	0.269352	-1.26168	0.207064	0.999979
ENSDART00000024922.7	0.9	Control	283.817	364.482	324.149	-0.360802	0.286062	-1.26127	0.207211	0.999979
ENSDART00000191129.1	0.9	Control	80.5733	65.6791	73.1262	0.295121	0.233991	1.26125	0.20722	0.999979
ENSDART00000029121.8	0.9	Control	292.575	226.319	259.447	0.368966	0.292562	1.26116	0.207252	0.999979
ENSDART00000152689.3	0.9	Control	538.283	470.176	504.229	0.196291	0.155713	1.2606	0.207455	0.999979
ENSDART00000148289.3	0.9	Control	39.3754	27.7878	33.5816	0.523093	0.415171	1.25995	0.207688	0.999979
ENSDART00000193276.1	0.9	Control	226.583	271.094	248.838	-0.257762	0.204583	-1.25994	0.207691	0.999979
ENSDART00000114330.4	0.9	Control	1073.72	1023.15	1048.43	0.0701735	0.0557167	1.25947	0.207861	0.999979
ENSDART00000123741.3	0.9	Control	966.706	886.099	926.402	0.124853	0.0992047	1.25853	0.208199	0.999979
ENSDART00000153327.2	0.9	Control	26.0036	10.9606	18.4821	1.24531	0.989661	1.25832	0.208277	0.999979
ENSDART00000163579.2	0.9	Control	56.8958	45.5214	51.2086	0.325282	0.25852	1.25825	0.208303	0.999979
ENSDART00000193537.1	0.9	Control	278.739	325.928	302.334	-0.223581	0.177717	-1.25807	0.208365	0.999979
ENSDART00000185845.1	0.9	Control	337.847	451.855	394.851	-0.418922	0.333113	-1.2576	0.208538	0.999979
ENSDART00000123988.4	0.9	Control	49.1479	60.8502	54.9991	-0.302081	0.240286	-1.25717	0.208692	0.999979
ENSDART00000028003.5	0.9	Control	68.5497	51.5956	60.0726	0.404819	0.322047	1.25702	0.208747	0.999979
ENSDART00000089844.5	0.9	Control	3222.22	3770.15	3496.19	-0.226756	0.18041	-1.25689	0.208794	0.999979
ENSDART00000180500.1	0.9	Control	246.279	203.995	225.137	0.268208	0.213392	1.25688	0.208797	0.999979
ENSDART00000144781.2	0.9	Control	32.7109	41.4904	37.1006	-0.351595	0.279768	-1.25674	0.20885	0.999979
ENSDART00000188178.1	0.9	Control	943.204	1023.49	983.348	-0.11897	0.0946782	-1.25657	0.208909	0.999979
ENSDART00000184978.1	0.9	Control	24.9845	8.15101	16.5677	1.63058	1.29797	1.25626	0.209023	0.999979
ENSDART00000187935.1	0.9	Control	209.291	176.021	192.656	0.249883	0.198967	1.2559	0.209153	0.999979
ENSDART00000114682.4	0.9	Control	744.889	692.347	718.618	0.107158	0.0853254	1.25588	0.209159	0.999979
ENSDART00000161191.2	0.9	Control	100.381	125.194	112.788	-0.316334	0.251984	-1.25538	0.209342	0.999979
ENSDART00000081969.6	0.9	Control	154.852	183.41	169.131	-0.246425	0.196329	-1.25517	0.209419	0.999979
ENSDART00000133903.3	0.9	Control	163.719	141.685	152.702	0.210977	0.168104	1.25504	0.209465	0.999979
ENSDART00000158165.2	0.9	Control	32.9891	18.7896	25.8894	0.816066	0.650319	1.25487	0.209526	0.999979
ENSDART00000087026.6	0.9	Control	209.777	234.199	221.988	-0.159539	0.127163	-1.25461	0.209622	0.999979
ENSDART00000183201.1	0.9	Control	49.7348	35.0107	42.3728	0.512563	0.408578	1.25451	0.209658	0.999979
ENSDART00000169256.2	0.9	Control	16.242	23.4733	19.8577	-0.541396	0.431562	-1.2545	0.209659	0.999979
ENSDART00000172143.2	0.9	Control	125.283	91.5721	108.428	0.452931	0.361169	1.25407	0.209817	0.999979
ENSDART00000144361.4	0.9	Control	171.088	206.525	188.806	-0.271669	0.216636	-1.25404	0.209828	0.999979
ENSDART00000081796.5	0.9	Control	133.569	156.006	144.787	-0.220792	0.176134	-1.25355	0.210007	0.999979
ENSDART00000135574.2	0.9	Control	27.3947	19.6973	23.546	0.469048	0.374187	1.25351	0.21002	0.999979
ENSDART00000129351.2	0.9	Control	4071.09	4358.96	4215.03	-0.0983757	0.0784987	-1.25321	0.210128	0.999979
ENSDART00000194115.1	0.9	Control	32.5072	40.7226	36.6149	-0.341801	0.272743	-1.2532	0.210133	0.999979
ENSDART00000143267.2	0.9	Control	74.3446	56.787	65.5658	0.392724	0.313414	1.25305	0.210187	0.999979
ENSDART00000134533.3	0.9	Control	1335.98	1442.76	1389.37	-0.11042	0.0881275	-1.25296	0.21022	0.999979
ENSDART00000132533.2	0.9	Control	1195	1381.44	1288.22	-0.208719	0.166589	-1.25289	0.210244	0.999979
ENSDART00000088917.7	0.9	Control	788.043	729.654	758.849	0.108024	0.0862413	1.25258	0.210357	0.999979
ENSDART00000079806.6	0.9	Control	770.055	844.284	807.17	-0.131755	0.105197	-1.25246	0.210402	0.999979
ENSDART00000135631.3	0.9	Control	440.467	502.962	471.714	-0.194788	0.155539	-1.25234	0.210446	0.999979
ENSDART00000189019.1	0.9	Control	193.741	169.138	181.439	0.191148	0.152666	1.25206	0.210547	0.999979
ENSDART00000191105.1	0.9	Control	78.6218	101.119	89.8703	-0.359755	0.287396	-1.25177	0.210652	0.999979
ENSDART00000111029.3	0.9	Control	235.37	198.257	216.814	0.248592	0.198601	1.25171	0.210675	0.999979
ENSDART00000173861.2	0.9	Control	70.6401	98.5959	84.618	-0.476703	0.380852	-1.25168	0.210688	0.999979
ENSDART00000174564.2	0.9	Control	40.6699	72.0355	56.3527	-0.820427	0.655495	-1.25161	0.210711	0.999979
ENSDART00000155043.3	0.9	Control	328.898	298.909	313.903	0.138836	0.110929	1.25158	0.210724	0.999979
ENSDART00000124968.3	0.9	Control	3918.42	3696.13	3807.28	0.0834284	0.0666649	1.25146	0.210767	0.999979
ENSDART00000174274.2	0.9	Control	141.787	161.182	151.484	-0.182711	0.146014	-1.25133	0.210814	0.999979
ENSDART00000186043.1	0.9	Control	450.762	382.688	416.725	0.237331	0.189681	1.25121	0.210857	0.999979
ENSDART00000081946.5	0.9	Control	40.0162	48.9214	44.4688	-0.286591	0.229078	-1.25106	0.210911	0.999979
ENSDART00000172003.2	0.9	Control	50.5731	40.1407	45.3569	0.334543	0.26742	1.251	0.210933	0.999979
ENSDART00000175431.2	0.9	Control	997.037	910.561	953.799	0.131282	0.104977	1.25059	0.211085	0.999979
[truncated: 29,292 more rows]

## Sheet: DESeq_Control_vs_50
	sampleA	sampleB	baseMeanA	baseMeanB	baseMean	log2FoldChange	lfcSE	stat	pvalue	padj
[truncated: 31,103 more rows]

[truncated: 5 more sheets: DESeq_Control_vs_250, C_vs_0.03_GSEA, C_vs_0.9_GSEA, C_vs_50_GSEA, C_vs_250_GSEA]
